# Supplementary material for: Vaccination coverage survey and seroprevalence among forcibly displaced Rohingya children, Cox's Bazar, Bangladesh, 2018: A cross-sectional study
Source: PLoS Med. 2020 Mar 31;17(3):e1003071. doi: 10.1371/journal.pmed.1003071 (PMC7108726; doi:10.1371/journal.pmed.1003071)
Supplement: S1 Data — (XLSX) [file pmed.1003071.s007.xlsx]

## Sheet: Nayapara 1-6
unique_id	Barcode6mo83mo	Measles_mIU	measles_lab	Rubella_IU	rubella	Diphtheria_IU	diphtheria	Tetanus_IU	tetanus	hh_id	camp	cluster	clustersize	hhpercluster	kidsperhh_young	Q	child_id	makeshift_wt	wholehh	num_age0to5mo	num_age6to11mo	num_age1to6y	num_age7to14y	num_age15to101	Registeredunregistered	sex	name	age	relationshiptochild	arrivebangladesh	DBSstatus	decisionvaccinate	Mother	Father	Sister	Brother	Otherfemalerelative	Othermalerelative	Other	Thechildbyhimselforherself	Noone	Refusedtoanswer	Dontknow	dip3	reasonswhynovaccinated	unawareofcampaign	receivedrequiredvaccines	vaxnotnecessary	multipleInject
2-000-249-004	1404	6	0	45.857	1	0.003	noprotection	0.009	0	2-000-249	2	0			3	249	4		5	0	0	3	1	1	Unreg - AugtoDec31	male	Ropail	45	1	3	1. Adequate polio and VPD	1	TRUE	FALSE	FALSE	FALSE	FALSE	FALSE	FALSE	FALSE	FALSE	FALSE	FALSE	2
2-000-416-006	1205	56	1	57.24	1	0.008	noprotection	0.014	1	2-000-416	2	0			2	416	6		7	0	0	2	3	2	Registered	male	Hosson	75	1	1	1. Adequate polio and VPD	1 2	TRUE	TRUE	FALSE	FALSE	FALSE	FALSE	FALSE	FALSE	FALSE	FALSE	FALSE	2
2-000-221-005	362	48	1	>79.5	1	0.004	noprotection	0.019	1	2-000-221	2	0			2	221	5		7	1	0	2	0	4	Registered	female	Setara	61	1	1	1. Adequate polio and VPD	1 2	TRUE	TRUE	FALSE	FALSE	FALSE	FALSE	FALSE	FALSE	FALSE	FALSE	FALSE	2
2-000-150-003	1196	>1207	1	39.184	1	0.036	lowprotection	0.056	1	2-000-150	2	0			2	150	3		4	0	0	2	0	2	Registered	male	Nazibur	49	1	1	1. Adequate polio and VPD	1	TRUE	FALSE	FALSE	FALSE	FALSE	FALSE	FALSE	FALSE	FALSE	FALSE	FALSE	0	11	FALSE	FALSE	FALSE	FALSE
2-000-120-006	1451	11	1	57.459	1	0.063	lowprotection	0.094	1	2-000-120	2	0			3	120	6		6	0	0	3	1	2	Registered	female	Mukarama	23	1	1	4. No polio - VPD only	1	TRUE	FALSE	FALSE	FALSE	FALSE	FALSE	FALSE	FALSE	FALSE	FALSE	FALSE	0	2	FALSE	TRUE	FALSE	FALSE
2-000-241-004	1410	7	0	66.412	1	0.065	lowprotection	0.097	1	2-000-241	2	0			1	241	4		7	0	0	1	3	3	Unreg - 2016to2017	female	Moriam	16	1	4	1. Adequate polio and VPD	1	TRUE	FALSE	FALSE	FALSE	FALSE	FALSE	FALSE	FALSE	FALSE	FALSE	FALSE	2
2-000-272-006	1302	15	1	63.271	1	0.044	lowprotection	0.103	1	2-000-272	2	0			3	272	6		7	0	1	2	2	2	Registered	male	Abulbasr	48	1	1	1. Adequate polio and VPD	1 2	TRUE	TRUE	FALSE	FALSE	FALSE	FALSE	FALSE	FALSE	FALSE	FALSE	FALSE	2
2-000-334-009	990	29	1	18.798	1	0.013	lowprotection	0.118	1	2-000-334	2	0			1	334	9		9	0	0	1	3	5	Registered	female	Nursawa	29	1	1	4. No polio - VPD only	1	TRUE	FALSE	FALSE	FALSE	FALSE	FALSE	FALSE	FALSE	FALSE	FALSE	FALSE	2
2-000-212-003	1408	94	1	54.496	1	0.046	lowprotection	0.139	1	2-000-212	2	0			1	212	3		6	0	0	1	1	4	Registered	female	Fatema	54	1	1	1. Adequate polio and VPD	1	TRUE	FALSE	FALSE	FALSE	FALSE	FALSE	FALSE	FALSE	FALSE	FALSE	FALSE	2
2-000-245-006	1415	12	1	48.134	1	0.004	noprotection	0.16	1	2-000-245	2	0			3	245	6		7	0	0	3	2	2	Unreg - AugtoDec31	female	Romina	57	1	3	1. Adequate polio and VPD	2	FALSE	TRUE	FALSE	FALSE	FALSE	FALSE	FALSE	FALSE	FALSE	FALSE	FALSE	2
2-000-364-007	996	10	1	>79.5	1	0.107	protected	0.181	1	2-000-364	2	0			1	364	7		7	0	0	1	4	2	Registered	male	Akbor	58	2	1	5. Small for polio but sent	2	FALSE	TRUE	FALSE	FALSE	FALSE	FALSE	FALSE	FALSE	FALSE	FALSE	FALSE	0	1 11	TRUE	FALSE	FALSE	FALSE
2-000-447-007	1314	110	1	27.685	1	0.146	protected	0.211	1	2-000-447	2	0			1	447	7		7	0	0	1	2	4	Registered	female	Kulsum	73	1	1	1. Adequate polio and VPD	1 2	TRUE	TRUE	FALSE	FALSE	FALSE	FALSE	FALSE	FALSE	FALSE	FALSE	FALSE	2
2-000-554-005	171	21	1	>79.5	1	0.191	protected	0.222	1	2-000-554	2	0			2	554	5		6	0	0	2	2	2	Registered	male	Hafizur	75	2	1	1. Adequate polio and VPD	1 2	TRUE	TRUE	FALSE	FALSE	FALSE	FALSE	FALSE	FALSE	FALSE	FALSE	FALSE	2
2-000-588-005	187	698	1	>79.5	1	0.065	lowprotection	0.224	1	2-000-588	2	0			2	588	5		6	0	0	2	1	3	Unreg - AugtoDec31	male	Arfat	73	1	1	1. Adequate polio and VPD	1	TRUE	FALSE	FALSE	FALSE	FALSE	FALSE	FALSE	FALSE	FALSE	FALSE	FALSE	2
2-000-260-004	773	52	1	59.88	1	0.182	protected	0.225	1	2-000-260	2	0			2	260	4		5	0	0	2	1	2	Registered	female	Anarkoli	74	1	1	1. Adequate polio and VPD	1 2	TRUE	TRUE	FALSE	FALSE	FALSE	FALSE	FALSE	FALSE	FALSE	FALSE	FALSE	2
2-000-407-007	1270	210	1	>79.5	1	0.044	lowprotection	0.248	1	2-000-407	2	0			1	407	7		7	0	0	1	0	6	Registered	male	Ebrahim	18	3	1	5. Small for polio but sent	1	TRUE	FALSE	FALSE	FALSE	FALSE	FALSE	FALSE	FALSE	FALSE	FALSE	FALSE	2
2-000-507-007	1224	20	1	>79.5	1	0.075	lowprotection	0.254	1	2-000-507	2	0			2	507	7		7	0	0	2	3	2	Registered	male	Ayeas	12	1	1	1. Adequate polio and VPD	1	TRUE	FALSE	FALSE	FALSE	FALSE	FALSE	FALSE	FALSE	FALSE	FALSE	FALSE	2
2-000-244-004	1418	>1207	1	48.336	1	0.372	protected	0.282	1	2-000-244	2	0			1	244	4		6	0	0	1	4	1	Unreg - AugtoDec31	male	Omayed	69	1	3	1. Adequate polio and VPD	1	TRUE	FALSE	FALSE	FALSE	FALSE	FALSE	FALSE	FALSE	FALSE	FALSE	FALSE	2
2-000-594-005	197	21	1	9.649	0	0.274	protected	0.285	1	2-000-594	2	0			1	594	5		5	0	0	1	2	2	Registered	male	Delowar	67	1	1	1. Adequate polio and VPD	2	FALSE	TRUE	FALSE	FALSE	FALSE	FALSE	FALSE	FALSE	FALSE	FALSE	FALSE	2
2-000-101-006	1172	314	1	78.701	1	0.023	lowprotection	0.332	1	2-000-101	2	0			1	101	6		6	0	0	1	2	3	Registered	male	Osman	61	1	1	4. No polio - VPD only	1	TRUE	FALSE	FALSE	FALSE	FALSE	FALSE	FALSE	FALSE	FALSE	FALSE	FALSE	2
2-000-270-008	782	150	1	45.974	1	0.137	protected	0.349	1	2-000-270	2	0			2	270	8		8	0	0	2	3	3	Registered	female	Shahina	44	1	1	1. Adequate polio and VPD	1 2	TRUE	TRUE	FALSE	FALSE	FALSE	FALSE	FALSE	FALSE	FALSE	FALSE	FALSE	2
2-000-254-007	1406	12	1	63.529	1	0.346	protected	0.366	1	2-000-254	2	0			3	254	7		8	0	1	2	3	2	Unreg - AugtoDec31	male	Arif	73	1	3	1. Adequate polio and VPD	1	TRUE	FALSE	FALSE	FALSE	FALSE	FALSE	FALSE	FALSE	FALSE	FALSE	FALSE	2
2-000-597-006	1358	28	1	29.501	1	0.05	lowprotection	0.394	1	2-000-597	2	0			1	597	6		6	0	0	1	3	2	Registered	female	Morioum	45	1	1	1. Adequate polio and VPD	1	TRUE	FALSE	FALSE	FALSE	FALSE	FALSE	FALSE	FALSE	FALSE	FALSE	FALSE	1
2-000-519-005	1225	40	1	>79.5	1	0.194	protected	0.433	1	2-000-519	2	0			1	519	5		5	0	0	1	2	2	Unreg - AugtoDec31	female	Nurazida	52	1	3	1. Adequate polio and VPD	1	TRUE	FALSE	FALSE	FALSE	FALSE	FALSE	FALSE	FALSE	FALSE	FALSE	FALSE	2
2-000-406-006	597	33	1	50.351	1	0.064	lowprotection	0.461	1	2-000-406	2	0			2	406	6		7	0	0	2	2	3	Registered	female	Ayesha	27	1	1	1. Adequate polio and VPD	1 2	TRUE	TRUE	FALSE	FALSE	FALSE	FALSE	FALSE	FALSE	FALSE	FALSE	FALSE	2
2-000-128-004	1185	186	1	23.852	1	0.94	protected	0.493	1	2-000-128	2	0			2	128	4		5	0	0	2	1	2	Registered	male	MD Rasel	65	1	1	1. Adequate polio and VPD	1	TRUE	FALSE	FALSE	FALSE	FALSE	FALSE	FALSE	FALSE	FALSE	FALSE	FALSE	2
2-000-524-003	1455	16	1	20.966	1	0.226	protected	0.503	1	2-000-524	2	0			1	524	3		3	0	0	1	0	2	Unreg - AugtoDec31	male	Yeasin	12	1	4	1. Adequate polio and VPD	1	TRUE	FALSE	FALSE	FALSE	FALSE	FALSE	FALSE	FALSE	FALSE	FALSE	FALSE	1
2-000-518-006	1456	11	1	60.318	1	0.391	protected	0.506	1	2-000-518	2	0			1	518	6		6	0	0	1	2	3	Unreg - AugtoDec31	female	Hamida	61	1	3	1. Adequate polio and VPD	1	TRUE	FALSE	FALSE	FALSE	FALSE	FALSE	FALSE	FALSE	FALSE	FALSE	FALSE	2
2-000-402-004	1268	>1207	1	>79.5	1	0.451	protected	0.516	1	2-000-402	2	0			1	402	4		4	0	0	1	2	1	Unreg - AugtoDec31	male	Rasel	72	3	3	5. Small for polio but sent	5	FALSE	FALSE	FALSE	FALSE	TRUE	FALSE	FALSE	FALSE	FALSE	FALSE	FALSE	2
2-000-501-008	1219	34	1	10.158	1	0.6	protected	0.521	1	2-000-501	2	0			1	501	8		8	0	0	1	4	3	Registered	male	Sofiq	67	1	1	1. Adequate polio and VPD	1	TRUE	FALSE	FALSE	FALSE	FALSE	FALSE	FALSE	FALSE	FALSE	FALSE	FALSE	1
2-000-553-006	189	29	1	33.139	1	0.148	protected	0.537	1	2-000-553	2	0			3	553	6		7	0	0	3	2	2	Registered	female	Rifa	50	1	1	1. Adequate polio and VPD	1	TRUE	FALSE	FALSE	FALSE	FALSE	FALSE	FALSE	FALSE	FALSE	FALSE	FALSE	1
2-000-255-006	1405	8	0	3.734	0	0.019	lowprotection	0.544	1	2-000-255	2	0			1	255	6		6	0	0	1	3	2	Unreg - AugtoDec31	female	Rabeya	14	1	2	5. Small for polio but sent	1	TRUE	FALSE	FALSE	FALSE	FALSE	FALSE	FALSE	FALSE	FALSE	FALSE	FALSE	2
2-000-435-004	1223	247	1	46.158	1	0.221	protected	0.551	1	2-000-435	2	0			2	435	4		5	0	0	2	1	2	Registered	male	Samsu	72	1	1		1	TRUE	FALSE	FALSE	FALSE	FALSE	FALSE	FALSE	FALSE	FALSE	FALSE	FALSE	2
2-000-558-004	173	21	1	34.718	1	1.161	protected	0.557	1	2-000-558	2	0			2	558	4		5	0	0	2	1	2	Registered	male	Sahimran	68	8	1	1. Adequate polio and VPD	1 4	TRUE	FALSE	FALSE	TRUE	FALSE	FALSE	FALSE	FALSE	FALSE	FALSE	FALSE	2
2-000-552-004	192	73	1	69.088	1	0.165	protected	0.579	1	2-000-552	2	0			1	552	4		4	0	0	1	2	1	Registered	female	Yesmin	63	1	1	1. Adequate polio and VPD	1	TRUE	FALSE	FALSE	FALSE	FALSE	FALSE	FALSE	FALSE	FALSE	FALSE	FALSE	2
2-000-271-003	774	26	1	20.448	1	0.265	protected	0.676	1	2-000-271	2	0			1	271	3		5	1	0	1	0	3	Registered	male	Ismil	49	1	1	1. Adequate polio and VPD	1 2	TRUE	TRUE	FALSE	FALSE	FALSE	FALSE	FALSE	FALSE	FALSE	FALSE	FALSE	2
2-000-137-007	1173	56	1	39.46	1	0.555	protected	0.684	1	2-000-137	2	0			1	137	7		7	0	0	1	4	2	Registered	female	Anwara	72	1	1	1. Adequate polio and VPD	1	TRUE	FALSE	FALSE	FALSE	FALSE	FALSE	FALSE	FALSE	FALSE	FALSE	FALSE	1
2-000-323-005	1255	91	1	34.85	1	0.248	protected	0.71	1	2-000-323	2	0			1	323	5		6	0	0	1	2	3	Registered	female	Sabe kunnahar	46	1	1	1. Adequate polio and VPD	1 2	TRUE	TRUE	FALSE	FALSE	FALSE	FALSE	FALSE	FALSE	FALSE	FALSE	FALSE	2
2-000-399-003	1251	14	1	45.418	1	0.449	protected	0.749	1	2-000-399	2	0			1	399	3		3	0	0	1	0	2	Registered	male	Omar	22	1	3	1. Adequate polio and VPD	1	TRUE	FALSE	FALSE	FALSE	FALSE	FALSE	FALSE	FALSE	FALSE	FALSE	FALSE	99
2-000-515-006	1208	18	1	16.714	1	0.188	protected	0.759	1	2-000-515	2	0			2	515	6		8	0	0	2	2	4	Registered	male	Imran	14	1	1	5. Small for polio but sent	1	TRUE	FALSE	FALSE	FALSE	FALSE	FALSE	FALSE	FALSE	FALSE	FALSE	FALSE	2
2-000-475-006	1307	62	1	66.778	1	0.209	protected	0.766	1	2-000-475	2	0			2	475	6		6	0	0	2	2	2	Registered	male	Alam	45	1	1	1. Adequate polio and VPD	1 2	TRUE	TRUE	FALSE	FALSE	FALSE	FALSE	FALSE	FALSE	FALSE	FALSE	FALSE	1
2-000-102-002	1190	47	1	19.591	1	0.377	protected	0.777	1	2-000-102	2	0			1	102	2		2	0	0	1	0	1	Registered	male	Sukkur	71	1	1	1. Adequate polio and VPD	1	TRUE	FALSE	FALSE	FALSE	FALSE	FALSE	FALSE	FALSE	FALSE	FALSE	FALSE	1
2-000-314-006	1301	773	1	25.417	1	0.035	lowprotection	0.785	1	2-000-314	2	0			1	314	6		6	0	0	1	3	2	Unreg - AugtoDec31	male	Faisal	34	1	1	1. Adequate polio and VPD	1 2	TRUE	TRUE	FALSE	FALSE	FALSE	FALSE	FALSE	FALSE	FALSE	FALSE	FALSE	2
2-000-223-005	358	209	1	>79.5	1	0.149	protected	0.793	1	2-000-223	2	0			1	223	5		6	0	0	1	2	3	Registered	male	Kamal	54	1	1	1. Adequate polio and VPD	1	TRUE	FALSE	FALSE	FALSE	FALSE	FALSE	FALSE	FALSE	FALSE	FALSE	FALSE	2
2-000-297-005	791	66	1	>79.5	1	0.41	protected	0.798	1	2-000-297	2	0			1	297	5		5	0	0	1	0	4	Registered	male	Zabbar	70	1	1	1. Adequate polio and VPD	1 2	TRUE	TRUE	FALSE	FALSE	FALSE	FALSE	FALSE	FALSE	FALSE	FALSE	FALSE	2
2-000-584-003	180	>1207	1	>79.5	1	0.347	protected	0.8	1	2-000-584	2	0			2	584	3		3	0	0	2	0	1	Unreg - AugtoDec31	female	Morjia	37	1	3	1. Adequate polio and VPD	1	TRUE	FALSE	FALSE	FALSE	FALSE	FALSE	FALSE	FALSE	FALSE	FALSE	FALSE	1
2-000-175-007	1419	46	1	58.073	1	0.221	protected	0.843	1	2-000-175	2	0			3	175	7		9	0	0	3	3	3	Registered	female	Somaiya	63	1	1	1. Adequate polio and VPD	1	TRUE	FALSE	FALSE	FALSE	FALSE	FALSE	FALSE	FALSE	FALSE	FALSE	FALSE	2
2-000-441-009	1308	4	0	1.683	0	0.07	lowprotection	0.844	1	2-000-441	2	0			1	441	9		9	0	0	1	2	6	Registered	female	Rifa	15	1	1	1. Adequate polio and VPD	1	TRUE	FALSE	FALSE	FALSE	FALSE	FALSE	FALSE	FALSE	FALSE	FALSE	FALSE	2
2-000-259-008	798	84	1	>79.5	1	0.267	protected	0.845	1	2-000-259	2	0			1	259	8		8	0	0	1	2	5	Registered	female	Azida	76	1	1	1. Adequate polio and VPD	1 2	TRUE	TRUE	FALSE	FALSE	FALSE	FALSE	FALSE	FALSE	FALSE	FALSE	FALSE	2
2-000-556-002	178	80	1	40.723	1	0.403	protected	0.859	1	2-000-556	2	0			1	556	2		2	0	0	1	0	1	Registered	male	Sultan	54	1	1	1. Adequate polio and VPD	1 5	TRUE	FALSE	FALSE	FALSE	TRUE	FALSE	FALSE	FALSE	FALSE	FALSE	FALSE	2
2-000-127-004	1184	42	1	>79.5	1	0.926	protected	0.878	1	2-000-127	2	0			1	127	4		5	1	0	1	1	2	Registered	female	Rabia	58	1	1	5. Small for polio but sent	1	TRUE	FALSE	FALSE	FALSE	FALSE	FALSE	FALSE	FALSE	FALSE	FALSE	FALSE	2
2-000-497-004	1423	62	1	43.723	1	0.324	protected	0.886	1	2-000-497	2	0			1	497	4		4	0	0	1	2	1	Registered	male	Nurulamin	57	1	1	1. Adequate polio and VPD	1	TRUE	FALSE	FALSE	FALSE	FALSE	FALSE	FALSE	FALSE	FALSE	FALSE	FALSE	2
2-000-620-004	1357	23	1	66.318	1	0.266	protected	0.896	1	2-000-620	2	0			1	620	4		4	0	0	1	1	2	Unreg - AugtoDec31	male	Nurul Absar	43	6	1	1. Adequate polio and VPD	6	FALSE	FALSE	FALSE	FALSE	FALSE	TRUE	FALSE	FALSE	FALSE	FALSE	FALSE	2
2-000-247-003	1403	73	1	78.851	1	0.389	protected	0.913	1	2-000-247	2	0			2	247	3		4	0	0	2	1	1	Unreg - AugtoDec31	male	Abdulha	65	1	3	1. Adequate polio and VPD	1	TRUE	FALSE	FALSE	FALSE	FALSE	FALSE	FALSE	FALSE	FALSE	FALSE	FALSE	2
2-000-425-004	1227	55	1	>79.5	1	0.335	protected	0.95	1	2-000-425	2	0			2	425	4		5	1	0	2	0	2	Registered	male	Amin	63	1	1	1. Adequate polio and VPD	1	TRUE	FALSE	FALSE	FALSE	FALSE	FALSE	FALSE	FALSE	FALSE	FALSE	FALSE	2
2-000-490-008	1201	38	1	19.767	1	0.346	protected	0.961	1	2-000-490	2	0			1	490	8		8	1	0	1	3	3	Registered	male	Hammod	74	7	1		1	TRUE	FALSE	FALSE	FALSE	FALSE	FALSE	FALSE	FALSE	FALSE	FALSE	FALSE	0	10	FALSE	FALSE	FALSE	FALSE
2-000-348-004	1258	221	1	>79.5	1	0.228	protected	0.963	1	2-000-348	2	0			1	348	4		4	0	0	1	2	1	Registered	male	Siddik	77	1	1	1. Adequate polio and VPD	1	TRUE	FALSE	FALSE	FALSE	FALSE	FALSE	FALSE	FALSE	FALSE	FALSE	FALSE	2
2-000-125-005	1178	9	0	>79.5	1	0.109	protected	0.982	1	2-000-125	2	0			1	125	5		5	0	0	1	0	4	Registered	female	Sumaya	17	1	1	5. Small for polio but sent	1	TRUE	FALSE	FALSE	FALSE	FALSE	FALSE	FALSE	FALSE	FALSE	FALSE	FALSE	2
2-000-418-005	1231	34	1	13.223	1	0.467	protected	0.986	1	2-000-418	2	0			2	418	5		6	0	0	2	2	2	Registered	male	Halal	64	1	1	1. Adequate polio and VPD	1 2	TRUE	TRUE	FALSE	FALSE	FALSE	FALSE	FALSE	FALSE	FALSE	FALSE	FALSE	2
2-000-612-006	1361	60	1	63.758	1	0.131	protected	0.987	1	2-000-612	2	0			1	612	6		6	0	0	1	3	2	Registered	male	Siddik	64	1	1	1. Adequate polio and VPD	1	TRUE	FALSE	FALSE	FALSE	FALSE	FALSE	FALSE	FALSE	FALSE	FALSE	FALSE	2
2-000-231-004	1417	13	1	76.564	1	0.542	protected	1.012	1	2-000-231	2	0			1	231	4		4	0	0	1	2	1	Registered	female	Taslima	73	1	1	1. Adequate polio and VPD	1	TRUE	FALSE	FALSE	FALSE	FALSE	FALSE	FALSE	FALSE	FALSE	FALSE	FALSE	2
2-000-230-004	1401	262	1	>79.5	1	0.434	protected	1.036	1	2-000-230	2	0			1	230	4		4	0	0	1	2	1	Registered	female	Sofika	78	1	1	1. Adequate polio and VPD	1	TRUE	FALSE	FALSE	FALSE	FALSE	FALSE	FALSE	FALSE	FALSE	FALSE	FALSE	2
2-000-508-013	1215	16	1	20.367	1	0.09	lowprotection	1.041	1	2-000-508	2	0			4	508	13		13	0	1	3	3	6	Registered	male	Yeasin	17	1	1	5. Small for polio but sent	1 2	TRUE	TRUE	FALSE	FALSE	FALSE	FALSE	FALSE	FALSE	FALSE	FALSE	FALSE	2
2-000-585-004	184	16	1	67.064	1	0.186	protected	1.043	1	2-000-585	2	0			2	585	4		4	0	0	2	0	2	Unreg - Jan1toPresent	female	Sehena	21	1	3		1	TRUE	FALSE	FALSE	FALSE	FALSE	FALSE	FALSE	FALSE	FALSE	FALSE	FALSE	2
2-000-424-005	1220	21	1	14.392	1	0.58	protected	1.054	1	2-000-424	2	0			3	424	5		7	0	0	3	1	3	Registered	male	Miskut	78	3	1	1. Adequate polio and VPD	1 2	TRUE	TRUE	FALSE	FALSE	FALSE	FALSE	FALSE	FALSE	FALSE	FALSE	FALSE	2
2-000-269-005	778	148	1	>79.5	1	0.564	protected	1.06	1	2-000-269	2	0			1	269	5		7	0	0	1	3	3	Registered	male	Sadek	74	1	1	1. Adequate polio and VPD	1 2	TRUE	TRUE	FALSE	FALSE	FALSE	FALSE	FALSE	FALSE	FALSE	FALSE	FALSE	2
2-000-215-005	1402	47	1	75.694	1	0.76	protected	1.076	1	2-000-215	2	0			1	215	5		7	0	0	1	4	2	Registered	female	Habiba	48	1	1	1. Adequate polio and VPD	1	TRUE	FALSE	FALSE	FALSE	FALSE	FALSE	FALSE	FALSE	FALSE	FALSE	FALSE	2
2-000-205-003	369	37	1	14.983	1	0.56	protected	1.086	1	2-000-205	2	0			1	205	3		3	0	0	1	1	1	Registered	male	Faysal	53	1	1	1. Adequate polio and VPD	1	TRUE	FALSE	FALSE	FALSE	FALSE	FALSE	FALSE	FALSE	FALSE	FALSE	FALSE	1
2-000-486-004	1218	163	1	42.134	1	0.111	protected	1.124	1	2-000-486	2	0			1	486	4		4	0	0	1	2	1	Registered	female	Nurayesha	75	1	1	1. Adequate polio and VPD	1	TRUE	FALSE	FALSE	FALSE	FALSE	FALSE	FALSE	FALSE	FALSE	FALSE	FALSE	2
2-000-191-006	373	105	1	79.445	1	0.752	protected	1.152	1	2-000-191	2	0			2	191	6		7	0	0	2	3	2	Registered	female	Sajida	73	1	1	1. Adequate polio and VPD	1	TRUE	FALSE	FALSE	FALSE	FALSE	FALSE	FALSE	FALSE	FALSE	FALSE	FALSE	2
2-000-196-010	379	14	1	6.284	0	0.157	protected	1.153	1	2-000-196	2	0			1	196	10		10	0	0	1	5	4	Registered	male	Ridoy	66	1	1	1. Adequate polio and VPD	1	TRUE	FALSE	FALSE	FALSE	FALSE	FALSE	FALSE	FALSE	FALSE	FALSE	FALSE	2
2-000-283-002	776	187	1	>79.5	1	0.254	protected	1.162	1	2-000-283	2	0			1	283	2		3	0	0	1	0	2	Registered	female	Tasmin	70	1	1	1. Adequate polio and VPD	1 2	TRUE	TRUE	FALSE	FALSE	FALSE	FALSE	FALSE	FALSE	FALSE	FALSE	FALSE	2
2-000-473-006	1212	68	1	48.614	1	0.313	protected	1.164	1	2-000-473	2	0			2	473	6		7	1	0	2	1	3	Registered	female	Romena	43	1	1	1. Adequate polio and VPD	1	TRUE	FALSE	FALSE	FALSE	FALSE	FALSE	FALSE	FALSE	FALSE	FALSE	FALSE	2
2-000-233-005	375	12	1	72.97	1	0.329	protected	1.164	1	2-000-233	2	0			2	233	5		5	0	0	2	2	1	Registered	female	Ismotara	13	1	1	5. Small for polio but sent	1	TRUE	FALSE	FALSE	FALSE	FALSE	FALSE	FALSE	FALSE	FALSE	FALSE	FALSE	2
2-000-583-003	185	92	1	17.86	1	0.671	protected	1.194	1	2-000-583	2	0			2	583	3		4	0	0	2	1	1	Unreg - AugtoDec31	female	Rusna	76	2	3	5. Small for polio but sent	2	FALSE	TRUE	FALSE	FALSE	FALSE	FALSE	FALSE	FALSE	FALSE	FALSE	FALSE	2
2-000-276-004	799	20	1	24.582	1	0.512	protected	1.195	1	2-000-276	2	0			3	276	4		5	0	0	3	0	2	Registered	male	Riaz	51	1	1	1. Adequate polio and VPD	1 2	TRUE	TRUE	FALSE	FALSE	FALSE	FALSE	FALSE	FALSE	FALSE	FALSE	FALSE	2
2-000-109-004	1453	59	1	58.003	1	1.094	protected	1.206	1	2-000-109	2	0			1	109	4		4	0	0	1	1	2	Registered	female	Sahenur	61	1	1	1. Adequate polio and VPD	1	TRUE	FALSE	FALSE	FALSE	FALSE	FALSE	FALSE	FALSE	FALSE	FALSE	FALSE	0	2 11	FALSE	TRUE	FALSE	FALSE
2-000-533-007	595	25	1	>79.5	1	1.052	protected	1.207	1	2-000-533	2	0			1	533	7		8	0	0	1	3	4	Registered	female	Shadiya	52	6	1	5. Small for polio but sent	5	FALSE	FALSE	FALSE	FALSE	TRUE	FALSE	FALSE	FALSE	FALSE	FALSE	FALSE	99
2-000-112-003	1179	48	1	48.906	1	0.49	protected	1.208	1	2-000-112	2	0			2	112	3		4	0	0	2	0	2	Registered	female	Farjana	74	1	1	1. Adequate polio and VPD	1	TRUE	FALSE	FALSE	FALSE	FALSE	FALSE	FALSE	FALSE	FALSE	FALSE	FALSE	2
2-000-206-003	371	238	1	>79.5	1	0.827	protected	1.226	1	2-000-206	2	0			1	206	3		3	0	0	1	0	2	Registered	female	Sowkatara	62	1	1	1. Adequate polio and VPD	1	TRUE	FALSE	FALSE	FALSE	FALSE	FALSE	FALSE	FALSE	FALSE	FALSE	FALSE	2
2-000-268-005	777	162	1	>79.5	1	0.347	protected	1.249	1	2-000-268	2	0			3	268	5		7	0	0	3	1	3	Registered	female	Sakila	62	1	1	1. Adequate polio and VPD	1 2	TRUE	TRUE	FALSE	FALSE	FALSE	FALSE	FALSE	FALSE	FALSE	FALSE	FALSE	2
2-000-572-005	168	50	1	58.543	1	0.205	protected	1.256	1	2-000-572	2	0			1	572	5		5	0	0	1	2	2	Registered	female	Afsana	51	1	1	1. Adequate polio and VPD	1 2	TRUE	TRUE	FALSE	FALSE	FALSE	FALSE	FALSE	FALSE	FALSE	FALSE	FALSE	2
2-000-436-005	1228	93	1	45.602	1	0.227	protected	1.272	1	2-000-436	2	0			1	436	5		5	0	0	1	2	2	Registered	female	Sadiya	63	1	1	1. Adequate polio and VPD	1	TRUE	FALSE	FALSE	FALSE	FALSE	FALSE	FALSE	FALSE	FALSE	FALSE	FALSE	2
2-000-462-007	1309	56	1	>79.5	1	1.412	protected	1.276	1	2-000-462	2	0			1	462	7		8	0	0	1	3	4	Registered	male	Sukkur	74	3	1	1. Adequate polio and VPD	5	FALSE	FALSE	FALSE	FALSE	TRUE	FALSE	FALSE	FALSE	FALSE	FALSE	FALSE	2
2-000-284-003	1305	51	1	>79.5	1	1.206	protected	1.286	1	2-000-284	2	0			1	284	3		3	0	0	1	1	1	Registered	male	Osman	73	1	1	5. Small for polio but sent	1 2	TRUE	TRUE	FALSE	FALSE	FALSE	FALSE	FALSE	FALSE	FALSE	FALSE	FALSE	2
2-000-542-006	186	38	1	49.203	1	0.256	protected	1.292	1	2-000-542	2	0			1	542	6		6	0	0	1	2	3	Registered	female	Sumaiya	43	3	1	1. Adequate polio and VPD	5	FALSE	FALSE	FALSE	FALSE	TRUE	FALSE	FALSE	FALSE	FALSE	FALSE	FALSE	2
2-000-180-003	380	104	1	37.431	1	0.205	protected	1.302	1	2-000-180	2	0			1	180	3		3	0	0	1	0	2	Registered	male	Hasan	42	1	1	1. Adequate polio and VPD	1	TRUE	FALSE	FALSE	FALSE	FALSE	FALSE	FALSE	FALSE	FALSE	FALSE	FALSE	2
2-000-328-006	1256	861	1	47.274	1	1.245	protected	1.388	1	2-000-328	2	0			3	328	6		7	0	0	3	2	2	Registered	female	Salma	28	1	1	5. Small for polio but sent	1	TRUE	FALSE	FALSE	FALSE	FALSE	FALSE	FALSE	FALSE	FALSE	FALSE	FALSE	2
2-000-540-006	172	32	1	70.192	1	0.075	lowprotection	1.393	1	2-000-540	2	0			1	540	6		6	0	0	1	3	2	Registered	female	Halima	18	1	1	1. Adequate polio and VPD	1 2	TRUE	TRUE	FALSE	FALSE	FALSE	FALSE	FALSE	FALSE	FALSE	FALSE	FALSE	2
2-000-517-008	1457	925	1	56.639	1	0.776	protected	1.429	1	2-000-517	2	0			1	517	8		8	0	0	1	3	4	Unreg - 2016to2017	female	Amina	36	1	1	5. Small for polio but sent	1	TRUE	FALSE	FALSE	FALSE	FALSE	FALSE	FALSE	FALSE	FALSE	FALSE	FALSE	2
2-000-404-004	1216	32	1	17.75	1	0.571	protected	1.431	1	2-000-404	2	0			1	404	4		4	0	0	1	2	1	Registered	male	Mozibur	61	1	1	5. Small for polio but sent	1	TRUE	FALSE	FALSE	FALSE	FALSE	FALSE	FALSE	FALSE	FALSE	FALSE	FALSE	2
2-000-282-004	789	62	1	32.684	1	0.59	protected	1.462	1	2-000-282	2	0			1	282	4		6	0	0	1	1	4	Registered	male	Karim	50	1	1	1. Adequate polio and VPD	1 2	TRUE	TRUE	FALSE	FALSE	FALSE	FALSE	FALSE	FALSE	FALSE	FALSE	FALSE	2
2-000-589-005	1365	59	1	71.561	1	0.81	protected	1.47	1	2-000-589	2	0			1	589	5		6	0	0	1	2	3	Registered	male	Ibrahim	43	1	1	1. Adequate polio and VPD	2	FALSE	TRUE	FALSE	FALSE	FALSE	FALSE	FALSE	FALSE	FALSE	FALSE	FALSE	2
2-000-361-006	998	220	1	>79.5	1	0.335	protected	1.478	1	2-000-361	2	0			1	361	6		6	0	0	1	1	4	Registered	female	Sumi	55	1	1	5. Small for polio but sent	1	TRUE	FALSE	FALSE	FALSE	FALSE	FALSE	FALSE	FALSE	FALSE	FALSE	FALSE	2
2-000-623-003	1364	19	1	39.645	1	0.189	protected	1.502	1	2-000-623	2	0			1	623	3		3	0	0	1	0	2	Registered	female	Toslima	18	1	1	5. Small for polio but sent	2	FALSE	TRUE	FALSE	FALSE	FALSE	FALSE	FALSE	FALSE	FALSE	FALSE	FALSE	2
2-000-287-006	784	82	1	31.721	1	0.192	protected	1.511	1	2-000-287	2	0			1	287	6		6	0	0	1	1	4	Registered	male	Robialam	63	1	1	1. Adequate polio and VPD	1 2	TRUE	TRUE	FALSE	FALSE	FALSE	FALSE	FALSE	FALSE	FALSE	FALSE	FALSE	2
2-000-288-004	797	448	1	>79.5	1	0.4	protected	1.525	1	2-000-288	2	0			2	288	4		9	0	0	2	2	5	Registered	female	Selina	72	1	1	1. Adequate polio and VPD	1 2	TRUE	TRUE	FALSE	FALSE	FALSE	FALSE	FALSE	FALSE	FALSE	FALSE	FALSE	2
2-000-512-005	600	>1207	1	78.129	1	0.467	protected	1.535	1	2-000-512	2	0			1	512	5		5	0	0	1	1	3	Registered	male	Roshit	47	1	1	1. Adequate polio and VPD	1 2	TRUE	TRUE	FALSE	FALSE	FALSE	FALSE	FALSE	FALSE	FALSE	FALSE	FALSE	2
2-000-322-005	1260	37	1	33.376	1	0.105	protected	1.536	1	2-000-322	2	0			1	322	5		5	0	0	1	2	2	Registered	male	Saiful	20	1	1	5. Small for polio but sent	1	TRUE	FALSE	FALSE	FALSE	FALSE	FALSE	FALSE	FALSE	FALSE	FALSE	FALSE	2
2-000-388-002	1263	16	1	79.246	1	0.258	protected	1.597	1	2-000-388	2	0			1	388	2		2	0	0	1	0	1	Registered	male	Hason	15	1	3	5. Small for polio but sent	1	TRUE	FALSE	FALSE	FALSE	FALSE	FALSE	FALSE	FALSE	FALSE	FALSE	FALSE	99
2-000-543-006	177	18	1	37.658	1	1.398	protected	1.603	1	2-000-543	2	0			1	543	6		6	0	0	1	2	3	Registered	female	Kulsuma	62	1	1	1. Adequate polio and VPD	1 2	TRUE	TRUE	FALSE	FALSE	FALSE	FALSE	FALSE	FALSE	FALSE	FALSE	FALSE	1
2-000-591-003	1355	73	1	22.083	1	0.232	protected	1.611	1	2-000-591	2	0			1	591	3		3	0	0	1	0	2	Registered	female	Sabekunnahar	47	1	1	1. Adequate polio and VPD	2	FALSE	TRUE	FALSE	FALSE	FALSE	FALSE	FALSE	FALSE	FALSE	FALSE	FALSE	2
2-000-155-007	1187	247	1	25.082	1	0.4	protected	1.623	1	2-000-155	2	0			2	155	7		9	0	0	2	4	3	Registered	male	Rasel	62	1	1	1. Adequate polio and VPD	1	TRUE	FALSE	FALSE	FALSE	FALSE	FALSE	FALSE	FALSE	FALSE	FALSE	FALSE	2
2-000-372-009	1264	>1207	1	39.548	1	0.877	protected	1.654	1	2-000-372	2	0			4	372	9		11	0	0	4	1	6	Registered	female	Jomila	38	1	1	5. Small for polio but sent	1	TRUE	FALSE	FALSE	FALSE	FALSE	FALSE	FALSE	FALSE	FALSE	FALSE	FALSE	2
2-000-289-005	779	>1207	1	29.429	1	0.303	protected	1.655	1	2-000-289	2	0			1	289	5		5	0	0	1	2	2	Registered	male	Imam	42	1	1	1. Adequate polio and VPD	1 2	TRUE	TRUE	FALSE	FALSE	FALSE	FALSE	FALSE	FALSE	FALSE	FALSE	FALSE	2
2-000-411-006	1460	12	1	17.847	1	0.488	protected	1.666	1	2-000-411	2	0			2	411	6		7	0	1	1	3	2	Registered	male	Nurul	72	1	1	1. Adequate polio and VPD	1	TRUE	FALSE	FALSE	FALSE	FALSE	FALSE	FALSE	FALSE	FALSE	FALSE	FALSE	2
2-000-498-007	1217	109	1	72.631	1	0.514	protected	1.676	1	2-000-498	2	0			3	498	7		8	0	0	3	2	3	Registered	male	Saiful	57	1	1	5. Small for polio but sent	1	TRUE	FALSE	FALSE	FALSE	FALSE	FALSE	FALSE	FALSE	FALSE	FALSE	FALSE	1
2-000-606-004	1352	146	1	>79.5	1	0.781	protected	1.687	1	2-000-606	2	0			3	606	4		6	0	0	3	1	2	Registered	female	Ayesha	60	1	1	1. Adequate polio and VPD	1	TRUE	FALSE	FALSE	FALSE	FALSE	FALSE	FALSE	FALSE	FALSE	FALSE	FALSE	2
2-000-296-006	1304	39	1	24.475	1	0.437	protected	1.721	1	2-000-296	2	0			1	296	6		6	0	0	1	3	2	Registered	male	Saiful	70	1	1	1. Adequate polio and VPD	1 2	TRUE	TRUE	FALSE	FALSE	FALSE	FALSE	FALSE	FALSE	FALSE	FALSE	FALSE	2
2-000-564-002	181	190	1	32.249	1	0.514	protected	1.74	1	2-000-564	2	0			1	564	2		2	0	0	1	0	1	Registered	female	Jannat	45	1	1	1. Adequate polio and VPD	1	TRUE	FALSE	FALSE	FALSE	FALSE	FALSE	FALSE	FALSE	FALSE	FALSE	FALSE	2
2-000-450-003	598	40	1	46.201	1	0.271	protected	1.746	1	2-000-450	2	0			1	450	3		3	0	0	1	0	2	Registered	female	Nurkayes	30	1	1	1. Adequate polio and VPD	1	TRUE	FALSE	FALSE	FALSE	FALSE	FALSE	FALSE	FALSE	FALSE	FALSE	FALSE	2
2-000-184-003	354	32	1	45.218	1	0.725	protected	1.77	1	2-000-184	2	0			1	184	3		3	0	0	1	0	2	Registered	male	Ebrahim	15	1	1	4. No polio - VPD only	1	TRUE	FALSE	FALSE	FALSE	FALSE	FALSE	FALSE	FALSE	FALSE	FALSE	FALSE	2
2-000-336-006	1253	36	1	37.989	1	0.646	protected	1.774	1	2-000-336	2	0			1	336	6		6	0	0	1	2	3	Registered	female	Samima	47	1	1	1. Adequate polio and VPD	1 2	TRUE	TRUE	FALSE	FALSE	FALSE	FALSE	FALSE	FALSE	FALSE	FALSE	FALSE	2
2-000-160-003	1454	37	1	70.103	1	0.722	protected	1.79	1	2-000-160	2	0			2	160	3		5	1	0	2	0	2	Registered	male	Jobyir	61	2	1	1. Adequate polio and VPD	1	TRUE	FALSE	FALSE	FALSE	FALSE	FALSE	FALSE	FALSE	FALSE	FALSE	FALSE	2
2-000-119-004	1180	78	1	49.567	1	0.443	protected	1.827	1	2-000-119	2	0			3	119	4		5	0	0	3	0	2	Registered	male	Shad	48	1	1	No sample?	1	TRUE	FALSE	FALSE	FALSE	FALSE	FALSE	FALSE	FALSE	FALSE	FALSE	FALSE	2
2-000-522-003	591	>1207	1	>79.5	1	0.319	protected	1.86	1	2-000-522	2	0			2	522	3		4	0	0	2	1	1	Unreg - AugtoDec31	male	Rafik	76	1	4	5. Small for polio but sent	1	TRUE	FALSE	FALSE	FALSE	FALSE	FALSE	FALSE	FALSE	FALSE	FALSE	FALSE	0	10	FALSE	FALSE	FALSE	FALSE
2-000-460-006	588	94	1	64.426	1	0.443	protected	1.86	1	2-000-460	2	0			1	460	6		6	0	0	1	3	2	Registered	male	Asraful	61	1	1	1. Adequate polio and VPD	1	TRUE	FALSE	FALSE	FALSE	FALSE	FALSE	FALSE	FALSE	FALSE	FALSE	FALSE	2
2-000-546-003	193	62	1	55.641	1	1.963	protected	1.877	1	2-000-546	2	0			2	546	3		5	0	0	2	0	3	Registered	male	Siddik	63	1	1	1. Adequate polio and VPD	1	TRUE	FALSE	FALSE	FALSE	FALSE	FALSE	FALSE	FALSE	FALSE	FALSE	FALSE	2
2-000-443-005	1311	45	1	34.809	1	0.36	protected	1.885	1	2-000-443	2	0			1	443	5		5	0	0	1	2	2	Registered	female	Somya	55	1	1	1. Adequate polio and VPD	1 2	TRUE	TRUE	FALSE	FALSE	FALSE	FALSE	FALSE	FALSE	FALSE	FALSE	FALSE	2
2-000-592-006	1367	124	1	56.765	1	0.132	protected	1.927	1	2-000-592	2	0			1	592	6		7	0	0	1	2	4	Registered	male	Arfat	55	2	1	1. Adequate polio and VPD	2	FALSE	TRUE	FALSE	FALSE	FALSE	FALSE	FALSE	FALSE	FALSE	FALSE	FALSE	2
2-000-256-009	1407	13	1	>79.5	1	0.201	protected	1.932	1	2-000-256	2	0			1	256	9		9	0	0	1	3	5	Unreg - AugtoDec31	female	Samsunnahar	39	2	2	1. Adequate polio and VPD	2	FALSE	TRUE	FALSE	FALSE	FALSE	FALSE	FALSE	FALSE	FALSE	FALSE	FALSE	2
2-000-329-009	1257	25	1	20.721	1	0.876	protected	1.973	1	2-000-329	2	0			1	329	9		10	0	0	1	4	5	Registered	male	Sofialom	54	3	1	1. Adequate polio and VPD	5	FALSE	FALSE	FALSE	FALSE	TRUE	FALSE	FALSE	FALSE	FALSE	FALSE	FALSE	2
2-000-426-007	1233	23	1	52.558	1	0.684	protected	2.009	1	2-000-426	2	0			2	426	7		7	0	0	2	3	2	Registered	male	Siddik	27	1	1	5. Small for polio but sent	1	TRUE	FALSE	FALSE	FALSE	FALSE	FALSE	FALSE	FALSE	FALSE	FALSE	FALSE	2
2-000-379-005	981	17	1	44.262	1	0.022	lowprotection	2.018	1	2-000-379	2	0			3	379	5		6	0	0	3	0	3	Registered	female	Jomila	28	1	1	5. Small for polio but sent	1	TRUE	FALSE	FALSE	FALSE	FALSE	FALSE	FALSE	FALSE	FALSE	FALSE	FALSE	2
2-000-280-004	793	74	1	>79.5	1	0.081	lowprotection	2.128	1	2-000-280	2	0			2	280	4		5	0	1	1	1	2	Registered	female	Nurfatema	52	1	1	1. Adequate polio and VPD	1 2	TRUE	TRUE	FALSE	FALSE	FALSE	FALSE	FALSE	FALSE	FALSE	FALSE	FALSE	2
2-000-531-005	599	>1207	1	>79.5	1	0.395	protected	2.151	1	2-000-531	2	0			1	531	5		5	0	0	1	1	3	Registered	female	Sofaira	76	7	3	1. Adequate polio and VPD	5	FALSE	FALSE	FALSE	FALSE	TRUE	FALSE	FALSE	FALSE	FALSE	FALSE	FALSE	0	10	FALSE	FALSE	FALSE	FALSE
2-000-110-003	1174	27	1	69.696	1	0.48	protected	2.172	1	2-000-110	2	0			3	110	3		5	0	1	2	0	2	Registered	male	Rahim	50	1	1	1. Adequate polio and VPD	1	TRUE	FALSE	FALSE	FALSE	FALSE	FALSE	FALSE	FALSE	FALSE	FALSE	FALSE	2
2-000-258-005	794	553	1	73.509	1	0.787	protected	2.199	1	2-000-258	2	0			1	258	5		5	0	0	1	2	2	Registered	male	Jalal	25	1	1	1. Adequate polio and VPD	1 2	TRUE	TRUE	FALSE	FALSE	FALSE	FALSE	FALSE	FALSE	FALSE	FALSE	FALSE	2
2-000-278-006	775	725	1	41.573	1	0.256	protected	2.22	1	2-000-278	2	0			3	278	6		8	0	0	3	3	2	Registered	female	Aciya	73	1	1	1. Adequate polio and VPD	1 2	TRUE	TRUE	FALSE	FALSE	FALSE	FALSE	FALSE	FALSE	FALSE	FALSE	FALSE	2
2-000-414-008	1210	359	1	72.393	1	0.997	protected	2.255	1	2-000-414	2	0			1	414	8		8	1	0	1	1	5	Registered	male	Rashed	66	1	1	1. Adequate polio and VPD	1 2	TRUE	TRUE	FALSE	FALSE	FALSE	FALSE	FALSE	FALSE	FALSE	FALSE	FALSE	2
2-000-201-003	349	104	1	76.824	1	0.273	protected	2.262	1	2-000-201	2	0			1	201	3		3	0	0	1	0	2	Registered	female	Farhana	39	1	1	1. Adequate polio and VPD	1 2	TRUE	TRUE	FALSE	FALSE	FALSE	FALSE	FALSE	FALSE	FALSE	FALSE	FALSE	2
2-000-218-003	374	341	1	29.822	1	1.792	protected	2.281	1	2-000-218	2	0			2	218	3		4	0	0	2	1	1	Registered	male	Riyaz	72	1	1	1. Adequate polio and VPD	1	TRUE	FALSE	FALSE	FALSE	FALSE	FALSE	FALSE	FALSE	FALSE	FALSE	FALSE	2
2-000-608-003	1354	34	1	49.893	1	1.234	protected	2.319	1	2-000-608	2	0			2	608	3		5	0	0	2	1	2	Registered	male	Eliyes	70	2	1	1. Adequate polio and VPD	2	FALSE	TRUE	FALSE	FALSE	FALSE	FALSE	FALSE	FALSE	FALSE	FALSE	FALSE	2
2-000-179-005	365	27	1	16.991	1	0.329	protected	2.334	1	2-000-179	2	0			1	179	5		5	0	0	1	3	1	Registered	male	Eman	72	3	1	1. Adequate polio and VPD	5	FALSE	FALSE	FALSE	FALSE	TRUE	FALSE	FALSE	FALSE	FALSE	FALSE	FALSE	2
2-000-619-006	1356	89	1	>79.5	1	0.314	protected	2.335	1	2-000-619	2	0			2	619	6		7	0	0	2	2	3	Registered	female	Kayes	20	1	1	1. Adequate polio and VPD	1	TRUE	FALSE	FALSE	FALSE	FALSE	FALSE	FALSE	FALSE	FALSE	FALSE	FALSE	2
2-000-573-007	170	14	1	33.307	1	0.446	protected	2.339	1	2-000-573	2	0			1	573	7		7	0	0	1	2	4	Registered	male	Imanhosen	53	1	1	1. Adequate polio and VPD	1	TRUE	FALSE	FALSE	FALSE	FALSE	FALSE	FALSE	FALSE	FALSE	FALSE	FALSE	2
2-000-410-006	596	111	1	62.386	1	0.728	protected	2.359	1	2-000-410	2	0			1	410	6		8	1	0	1	0	6	Registered	male	Fayzul	59	1	1	1. Adequate polio and VPD	2	FALSE	TRUE	FALSE	FALSE	FALSE	FALSE	FALSE	FALSE	FALSE	FALSE	FALSE	1
2-000-346-007	999	63	1	61.713	1	0.694	protected	2.379	1	2-000-346	2	0			3	346	7		8	1	0	3	0	4	Registered	female	Sumaiya	36	1	1	1. Adequate polio and VPD	1	TRUE	FALSE	FALSE	FALSE	FALSE	FALSE	FALSE	FALSE	FALSE	FALSE	FALSE	2
2-000-161-003	1191	22	1	23.135	1	0.007	noprotection	<0.005	0	2-000-161	2	0			2	161	3		4	0	0	2	0	2	Unreg - AugtoDec31	male	Rezuan	47	1	4	5. Small for polio but sent	1	TRUE	FALSE	FALSE	FALSE	FALSE	FALSE	FALSE	FALSE	FALSE	FALSE	FALSE	0	1	TRUE	FALSE	FALSE	FALSE
2-000-153-003	1420	88	1	>79.5	1	0.015	lowprotection	<0.005	0	2-000-153	2	0			1	153	3		4	1	0	1	0	2	Registered	female	Afifa	58	1	1	1. Adequate polio and VPD	1	TRUE	FALSE	FALSE	FALSE	FALSE	FALSE	FALSE	FALSE	FALSE	FALSE	FALSE	2
2-000-242-002	1411	27	1	26.77	1	0.016	lowprotection	<0.005	0	2-000-242	2	0			1	242	2		4	1	0	1	0	2	Unreg - AugtoDec31	female	Sania	51	1	2	1. Adequate polio and VPD	1	TRUE	FALSE	FALSE	FALSE	FALSE	FALSE	FALSE	FALSE	FALSE	FALSE	FALSE	2
2-000-581-004	179	5	0	2.764	0	<0.002	noprotection	<0.005	0	2-000-581	2	0			2	581	4		4	0	0	2	0	2	Unreg - AugtoDec31	female	Formin	12	1	3	5. Small for polio but sent	1	TRUE	FALSE	FALSE	FALSE	FALSE	FALSE	FALSE	FALSE	FALSE	FALSE	FALSE	0	10	FALSE	FALSE	FALSE	FALSE
2-000-578-005	169	18	1	>79.5	1	0.01	lowprotection	>2.4	1	2-000-578	2	0			2	578	5		5	0	0	2	0	3	Unreg - AugtoDec31	male	Sohayeb	30	2	4	1. Adequate polio and VPD	1 2	TRUE	TRUE	FALSE	FALSE	FALSE	FALSE	FALSE	FALSE	FALSE	FALSE	FALSE	2
2-000-415-007	1214	24	1	74.046	1	0.111	protected	>2.4	1	2-000-415	2	0			1	415	7		7	0	0	1	4	2	Registered	female	Kolima	27	1	1	1. Adequate polio and VPD	1	TRUE	FALSE	FALSE	FALSE	FALSE	FALSE	FALSE	FALSE	FALSE	FALSE	FALSE	2
2-000-461-014	1313	45	1	>79.5	1	0.157	protected	>2.4	1	2-000-461	2	0			3	461	14		14	0	0	3	3	8	Registered	male	Abubokkor	22	1	1	5. Small for polio but sent	1 2	TRUE	TRUE	FALSE	FALSE	FALSE	FALSE	FALSE	FALSE	FALSE	FALSE	FALSE	2
2-000-393-010	1262	14	1	21.354	1	0.158	protected	>2.4	1	2-000-393	2	0			1	393	10		10	0	0	1	4	5	Registered	male	Amin	40	1	1	1. Adequate polio and VPD	1	TRUE	FALSE	FALSE	FALSE	FALSE	FALSE	FALSE	FALSE	FALSE	FALSE	FALSE	2
2-000-122-006	1181	75	1	70.597	1	0.178	protected	>2.4	1	2-000-122	2	0			1	122	6		6	0	0	1	2	3	Registered	female	Kolima	41	1	1	1. Adequate polio and VPD	1	TRUE	FALSE	FALSE	FALSE	FALSE	FALSE	FALSE	FALSE	FALSE	FALSE	FALSE	2
2-000-138-003	1193	24	1	61.644	1	0.19	protected	>2.4	1	2-000-138	2	0			1	138	3		4	0	0	1	0	3	Registered	male	Mahmud	48	1	1	1. Adequate polio and VPD	1	TRUE	FALSE	FALSE	FALSE	FALSE	FALSE	FALSE	FALSE	FALSE	FALSE	FALSE	2
2-000-309-005	796	60	1	>79.5	1	0.204	protected	>2.4	1	2-000-309	2	0			1	309	5		5	0	0	1	1	3	Registered	female	Afifa	16	1	1	1. Adequate polio and VPD	1 2	TRUE	TRUE	FALSE	FALSE	FALSE	FALSE	FALSE	FALSE	FALSE	FALSE	FALSE	2
2-000-198-006	356	76	1	>79.5	1	0.227	protected	>2.4	1	2-000-198	2	0			1	198	6		6	0	0	1	3	2	Registered	male	Saydi	45	1	1	5. Small for polio but sent	1	TRUE	FALSE	FALSE	FALSE	FALSE	FALSE	FALSE	FALSE	FALSE	FALSE	FALSE	2
2-000-224-006	367	46	1	52.888	1	0.247	protected	>2.4	1	2-000-224	2	0			2	224	6		8	0	0	2	3	3	Registered	male	Hosen	62	1	1	1. Adequate polio and VPD	1 2	TRUE	TRUE	FALSE	FALSE	FALSE	FALSE	FALSE	FALSE	FALSE	FALSE	FALSE	2
2-000-294-006	787	31	1	>79.5	1	0.25	protected	>2.4	1	2-000-294	2	0			2	294	6		7	0	0	2	2	3	Registered	female	Somiya	22	1	1	5. Small for polio but sent	1 2	TRUE	TRUE	FALSE	FALSE	FALSE	FALSE	FALSE	FALSE	FALSE	FALSE	FALSE	2
2-000-434-006	1213	29	1	38.161	1	0.272	protected	>2.4	1	2-000-434	2	0			2	434	6		7	0	0	2	3	2	Registered	male	Faruk	25	1	1	5. Small for polio but sent	1 2	TRUE	TRUE	FALSE	FALSE	FALSE	FALSE	FALSE	FALSE	FALSE	FALSE	FALSE	0	10	FALSE	FALSE	FALSE	FALSE
2-000-183-008	360	42	1	>79.5	1	0.28	protected	>2.4	1	2-000-183	2	0			2	183	8		8	0	0	2	2	4	Registered	male	Towhidul	35	1	1		1	TRUE	FALSE	FALSE	FALSE	FALSE	FALSE	FALSE	FALSE	FALSE	FALSE	FALSE	2
2-000-217-003	366	293	1	16.709	1	0.293	protected	>2.4	1	2-000-217	2	0			1	217	3		3	0	0	1	1	1	Registered	female	Sahina	71	1	1	1. Adequate polio and VPD	1	TRUE	FALSE	FALSE	FALSE	FALSE	FALSE	FALSE	FALSE	FALSE	FALSE	FALSE	2
2-000-106-005	1452	163	1	72.308	1	0.297	protected	>2.4	1	2-000-106	2	0			1	106	5		5	0	0	1	2	2	Registered	female	Jannat	38	1	1	5. Small for polio but sent	1	TRUE	FALSE	FALSE	FALSE	FALSE	FALSE	FALSE	FALSE	FALSE	FALSE	FALSE	2
2-000-237-005	1421	83	1	32.134	1	0.309	protected	>2.4	1	2-000-237	2	0			1	237	5		5	0	0	1	2	2	Unreg - AugtoDec31	male	Ismail	32	1	3	1. Adequate polio and VPD	1 2	TRUE	TRUE	FALSE	FALSE	FALSE	FALSE	FALSE	FALSE	FALSE	FALSE	FALSE	2
2-000-559-006	176	18	1	62.085	1	0.309	protected	>2.4	1	2-000-559	2	0			2	559	6		6	0	0	2	2	2	Registered	male	Khairul	41	1	1	5. Small for polio but sent	1	TRUE	FALSE	FALSE	FALSE	FALSE	FALSE	FALSE	FALSE	FALSE	FALSE	FALSE	2
2-000-234-004	372	>1207	1	40.38	1	0.316	protected	>2.4	1	2-000-234	2	0			1	234	4		4	0	0	1	2	1	Registered	female	Hafsa	49	1	1	1. Adequate polio and VPD	1	TRUE	FALSE	FALSE	FALSE	FALSE	FALSE	FALSE	FALSE	FALSE	FALSE	FALSE	1
2-000-129-004	1189	104	1	11.761	1	0.325	protected	>2.4	1	2-000-129	2	0			2	129	4		4	0	0	2	0	2	Registered	female	Aysha	33	1	1	5. Small for polio but sent	1	TRUE	FALSE	FALSE	FALSE	FALSE	FALSE	FALSE	FALSE	FALSE	FALSE	FALSE	0	1 14	TRUE	FALSE	FALSE	FALSE
2-000-275-006	783	>1207	1	44.685	1	0.328	protected	>2.4	1	2-000-275	2	0			1	275	6		6	0	0	1	2	3	Registered	female	Kolima	20	2	1	1. Adequate polio and VPD	2	FALSE	TRUE	FALSE	FALSE	FALSE	FALSE	FALSE	FALSE	FALSE	FALSE	FALSE	2
2-000-202-006	378	36	1	53.069	1	0.329	protected	>2.4	1	2-000-202	2	0			3	202	6		7	0	0	3	2	2	Registered	male	Osman	60	1	1	1. Adequate polio and VPD	1	TRUE	FALSE	FALSE	FALSE	FALSE	FALSE	FALSE	FALSE	FALSE	FALSE	FALSE	1
2-000-614-006	1360	76	1	78.549	1	0.351	protected	>2.4	1	2-000-614	2	0			2	614	6		8	0	0	2	2	4	Registered	male	Sorif	73	2	1	1. Adequate polio and VPD	2	FALSE	TRUE	FALSE	FALSE	FALSE	FALSE	FALSE	FALSE	FALSE	FALSE	FALSE	2
2-000-266-011	790	18	1	15.221	1	0.355	protected	>2.4	1	2-000-266	2	0			3	266	11		12	0	0	3	4	5	Registered	male	Farijul	46	1	1	1. Adequate polio and VPD	5	FALSE	FALSE	FALSE	FALSE	TRUE	FALSE	FALSE	FALSE	FALSE	FALSE	FALSE	2
2-000-178-004	368	13	1	73.116	1	0.374	protected	>2.4	1	2-000-178	2	0			2	178	4		4	0	0	2	0	2	Registered	female	Popy	19	1	1	1. Adequate polio and VPD	1	TRUE	FALSE	FALSE	FALSE	FALSE	FALSE	FALSE	FALSE	FALSE	FALSE	FALSE	2
2-000-609-006	1363	19	1	76.983	1	0.375	protected	>2.4	1	2-000-609	2	0			2	609	6		8	0	0	2	3	3	Registered	female	Josna	74	1	1	1. Adequate polio and VPD	1	TRUE	FALSE	FALSE	FALSE	FALSE	FALSE	FALSE	FALSE	FALSE	FALSE	FALSE	2
2-000-362-005	1269	15	1	37.132	1	0.379	protected	>2.4	1	2-000-362	2	0			2	362	5		5	0	0	2	2	1	Registered	male	Emran	21	1	1	1. Adequate polio and VPD	1 2	TRUE	TRUE	FALSE	FALSE	FALSE	FALSE	FALSE	FALSE	FALSE	FALSE	FALSE	2
2-000-595-005	200	19	1	29.693	1	0.384	protected	>2.4	1	2-000-595	2	0			2	595	5		6	0	0	2	1	3	Registered	male	Rabiul	17	1	1	1. Adequate polio and VPD	2	FALSE	TRUE	FALSE	FALSE	FALSE	FALSE	FALSE	FALSE	FALSE	FALSE	FALSE	2
2-000-216-008	1409	403	1	>79.5	1	0.388	protected	>2.4	1	2-000-216	2	0			2	216	8		8	0	1	1	2	4	Registered	male	Hasim	72	1	1	1. Adequate polio and VPD	1	TRUE	FALSE	FALSE	FALSE	FALSE	FALSE	FALSE	FALSE	FALSE	FALSE	FALSE	2
2-000-267-009	792	38	1	54.869	1	0.399	protected	>2.4	1	2-000-267	2	0			1	267	9		9	0	0	1	5	3	Registered	male	Nurulamin	37	1	1	1. Adequate polio and VPD	1 2	TRUE	TRUE	FALSE	FALSE	FALSE	FALSE	FALSE	FALSE	FALSE	FALSE	FALSE	2
2-000-291-005	780	144	1	>79.5	1	0.399	protected	>2.4	1	2-000-291	2	0			1	291	5		6	1	0	1	0	4	Registered	female	Rozina	44	1	1	1. Adequate polio and VPD	1 2	TRUE	TRUE	FALSE	FALSE	FALSE	FALSE	FALSE	FALSE	FALSE	FALSE	FALSE	1
2-000-421-009	1226	62	1	58.565	1	0.401	protected	>2.4	1	2-000-421	2	0			1	421	9		9	0	0	1	2	6	Registered	female	Ismutara	83	7	1	1. Adequate polio and VPD	1	TRUE	FALSE	FALSE	FALSE	FALSE	FALSE	FALSE	FALSE	FALSE	FALSE	FALSE	2
2-000-285-006	772	76	1	>79.5	1	0.411	protected	>2.4	1	2-000-285	2	0			1	285	6		6	0	0	1	3	2	Registered	female	Jannat	64	1	1	1. Adequate polio and VPD	1 2	TRUE	TRUE	FALSE	FALSE	FALSE	FALSE	FALSE	FALSE	FALSE	FALSE	FALSE	2
2-000-149-008	1176	19	1	68.891	1	0.418	protected	>2.4	1	2-000-149	2	0			1	149	8		8	0	0	1	1	6	Registered	male	Kobir	61	2	1	5. Small for polio but sent	1	TRUE	FALSE	FALSE	FALSE	FALSE	FALSE	FALSE	FALSE	FALSE	FALSE	FALSE	2
2-000-354-004	1259	32	1	62.22	1	0.42	protected	>2.4	1	2-000-354	2	0			2	354	4		7	0	0	2	0	5	Registered	female	Rifa	16	1	1	5. Small for polio but sent	1	TRUE	FALSE	FALSE	FALSE	FALSE	FALSE	FALSE	FALSE	FALSE	FALSE	FALSE	2
2-000-451-005	1310	27	1	77.575	1	0.42	protected	>2.4	1	2-000-451	2	0			1	451	5		5	0	0	1	2	2	Registered	female	Norkolima	55	1	1	1. Adequate polio and VPD	1 2	TRUE	TRUE	FALSE	FALSE	FALSE	FALSE	FALSE	FALSE	FALSE	FALSE	FALSE	2
2-000-299-006	781	30	1	73.004	1	0.432	protected	>2.4	1	2-000-299	2	0			1	299	6		6	0	0	1	2	3	Registered	female	Mukarrama	47	1	1	5. Small for polio but sent	1 2	TRUE	TRUE	FALSE	FALSE	FALSE	FALSE	FALSE	FALSE	FALSE	FALSE	FALSE	2
2-000-479-003	1232	32	1	51.727	1	0.433	protected	>2.4	1	2-000-479	2	0			2	479	3		4	0	0	2	0	2	Registered	male	Saiful	64	1	1	1. Adequate polio and VPD	1	TRUE	FALSE	FALSE	FALSE	FALSE	FALSE	FALSE	FALSE	FALSE	FALSE	FALSE	2
2-000-265-005	1303	34	1	>79.5	1	0.447	protected	>2.4	1	2-000-265	2	0			2	265	5		5	0	0	2	1	2	Registered	female	Sarmin	36	1	1	1. Adequate polio and VPD	1 2	TRUE	TRUE	FALSE	FALSE	FALSE	FALSE	FALSE	FALSE	FALSE	FALSE	FALSE	2
2-000-598-003	1351	348	1	61.214	1	0.455	protected	>2.4	1	2-000-598	2	0			2	598	3		5	0	0	2	0	3	Registered	male	Arman	82	1	1	1. Adequate polio and VPD	2	FALSE	TRUE	FALSE	FALSE	FALSE	FALSE	FALSE	FALSE	FALSE	FALSE	FALSE	2
2-000-390-002	1265	74	1	24.55	1	0.456	protected	>2.4	1	2-000-390	2	0			1	390	2		2	0	0	1	0	1	Unreg - 2016to2017	female	Sanjida	65	1	1	5. Small for polio but sent	1	TRUE	FALSE	FALSE	FALSE	FALSE	FALSE	FALSE	FALSE	FALSE	FALSE	FALSE	2
2-000-147-005	1175	32	1	25.535	1	0.466	protected	>2.4	1	2-000-147	2	0			2	147	5		8	0	1	1	2	4	Registered	male	Maruf	55	1	1	1. Adequate polio and VPD	1	TRUE	FALSE	FALSE	FALSE	FALSE	FALSE	FALSE	FALSE	FALSE	FALSE	FALSE	2
2-000-263-003	785	95	1	56.114	1	0.482	protected	>2.4	1	2-000-263	2	0			1	263	3		3	0	0	1	1	1	Registered	female	Sadia	53	1	1	1. Adequate polio and VPD	1 2	TRUE	TRUE	FALSE	FALSE	FALSE	FALSE	FALSE	FALSE	FALSE	FALSE	FALSE	2
2-000-383-005	1267	41	1	49.151	1	0.492	protected	>2.4	1	2-000-383	2	0			1	383	5		6	0	0	1	3	2	Registered	male	Riaz	30	1	1	5. Small for polio but sent	1	TRUE	FALSE	FALSE	FALSE	FALSE	FALSE	FALSE	FALSE	FALSE	FALSE	FALSE	2
2-000-610-009	1353	61	1	65.78	1	0.493	protected	>2.4	1	2-000-610	2	0			2	610	9		10	0	0	2	3	5	Registered	female	Rabeya	42	2	1	1. Adequate polio and VPD	2	FALSE	TRUE	FALSE	FALSE	FALSE	FALSE	FALSE	FALSE	FALSE	FALSE	FALSE	1
2-000-565-005	182	40	1	10.777	1	0.496	protected	>2.4	1	2-000-565	2	0			1	565	5		5	0	0	1	3	1	Registered	male	Jubayer	74	2	1	1. Adequate polio and VPD	2	FALSE	TRUE	FALSE	FALSE	FALSE	FALSE	FALSE	FALSE	FALSE	FALSE	FALSE	2
2-000-419-005	589	41	1	69.614	1	0.499	protected	>2.4	1	2-000-419	2	0			2	419	5		6	0	0	2	2	2	Registered	male	Mostafa	65	1	1	1. Adequate polio and VPD	1	TRUE	FALSE	FALSE	FALSE	FALSE	FALSE	FALSE	FALSE	FALSE	FALSE	FALSE	2
2-000-467-003	1312	33	1	>79.5	1	0.504	protected	>2.4	1	2-000-467	2	0			1	467	3		3	0	0	1	0	2	Registered	male	Munaf	31	1	1	1. Adequate polio and VPD	1 2	TRUE	TRUE	FALSE	FALSE	FALSE	FALSE	FALSE	FALSE	FALSE	FALSE	FALSE	2
2-000-193-007	376	27	1	25.47	1	0.509	protected	>2.4	1	2-000-193	2	0			1	193	7		7	0	0	1	3	3	Registered	male	Nurnobi	61	1	1	1. Adequate polio and VPD	1	TRUE	FALSE	FALSE	FALSE	FALSE	FALSE	FALSE	FALSE	FALSE	FALSE	FALSE	1
2-000-214-007	370	30	1	37.869	1	0.541	protected	>2.4	1	2-000-214	2	0			1	214	7		8	0	0	1	2	5	Registered	male	Nurulislam	52	1	1	5. Small for polio but sent	1	TRUE	FALSE	FALSE	FALSE	FALSE	FALSE	FALSE	FALSE	FALSE	FALSE	FALSE	2
2-000-611-005	199	267	1	>79.5	1	0.546	protected	>2.4	1	2-000-611	2	0			1	611	5		5	0	0	1	2	2	Registered	male	Ismail	83	1	1	5. Small for polio but sent	2	FALSE	TRUE	FALSE	FALSE	FALSE	FALSE	FALSE	FALSE	FALSE	FALSE	FALSE	2
2-000-115-007	1198	22	1	31.656	1	0.568	protected	>2.4	1	2-000-115	2	0			1	115	7		8	1	0	1	3	3	Registered	male	Arfat	57	1	1		1	TRUE	FALSE	FALSE	FALSE	FALSE	FALSE	FALSE	FALSE	FALSE	FALSE	FALSE	2
2-000-472-003	1200	109	1	46.042	1	0.575	protected	>2.4	1	2-000-472	2	0			1	472	3		5	0	0	1	0	4	Registered	female	Rokiya	83	1	1	1. Adequate polio and VPD	1	TRUE	FALSE	FALSE	FALSE	FALSE	FALSE	FALSE	FALSE	FALSE	FALSE	FALSE	2
2-000-123-008	1197	298	1	>79.5	1	0.575	protected	>2.4	1	2-000-123	2	0			1	123	8		10	0	0	1	4	5	Registered	female	Kadizatul	60	1	1		1	TRUE	FALSE	FALSE	FALSE	FALSE	FALSE	FALSE	FALSE	FALSE	FALSE	FALSE	2
2-000-209-007	350	281	1	34.348	1	0.576	protected	>2.4	1	2-000-209	2	0			1	209	7		7	0	0	1	3	3	Registered	female	Sakiba	71	1	1	1. Adequate polio and VPD	1	TRUE	FALSE	FALSE	FALSE	FALSE	FALSE	FALSE	FALSE	FALSE	FALSE	FALSE	2
2-000-449-008	1206	232	1	27.812	1	0.583	protected	>2.4	1	2-000-449	2	0			2	449	8		8	0	0	2	2	4	Registered	female	Kolima	57	1	1	1. Adequate polio and VPD	1	TRUE	FALSE	FALSE	FALSE	FALSE	FALSE	FALSE	FALSE	FALSE	FALSE	FALSE	2
2-000-539-003	1458	57	1	61.761	1	0.6	protected	>2.4	1	2-000-539	2	0			1	539	3		3	0	0	1	1	1	Unreg - pre2016	female	Khaleda	72	2	3	1. Adequate polio and VPD	2	FALSE	TRUE	FALSE	FALSE	FALSE	FALSE	FALSE	FALSE	FALSE	FALSE	FALSE	2
2-000-194-003	377	70	1	>79.5	1	0.602	protected	>2.4	1	2-000-194	2	0			1	194	3		3	0	0	1	1	1	Registered	female	Noorkayas	77	1	1	1. Adequate polio and VPD	2	FALSE	TRUE	FALSE	FALSE	FALSE	FALSE	FALSE	FALSE	FALSE	FALSE	FALSE	2
2-000-211-003	1416	25	1	56.355	1	0.603	protected	>2.4	1	2-000-211	2	0			1	211	3		4	1	0	1	0	2	Registered	female	Moriam	37	1	1	5. Small for polio but sent	1	TRUE	FALSE	FALSE	FALSE	FALSE	FALSE	FALSE	FALSE	FALSE	FALSE	FALSE
2-000-607-006	195	24	1	55.866	1	0.603	protected	>2.4	1	2-000-607	2	0			1	607	6		7	1	0	1	2	3	Registered	male	Hafizur	51	1	1	1. Adequate polio and VPD	2	FALSE	TRUE	FALSE	FALSE	FALSE	FALSE	FALSE	FALSE	FALSE	FALSE	FALSE	2
2-000-126-004	1192	>1207	1	66.927	1	0.607	protected	>2.4	1	2-000-126	2	0			2	126	4		4	0	0	2	0	2	Registered	male	Kayas	24	1	1	1. Adequate polio and VPD	1	TRUE	FALSE	FALSE	FALSE	FALSE	FALSE	FALSE	FALSE	FALSE	FALSE	FALSE	2
2-000-111-003	1177	17	1	>79.5	1	0.623	protected	>2.4	1	2-000-111	2	0			1	111	3		4	1	0	1	0	2	Registered	male	Arfan	30	1	1	1. Adequate polio and VPD	1	TRUE	FALSE	FALSE	FALSE	FALSE	FALSE	FALSE	FALSE	FALSE	FALSE	FALSE	2
2-000-448-007	1202	33	1	>79.5	1	0.624	protected	>2.4	1	2-000-448	2	0			1	448	7		7	0	0	1	2	4	Registered	male	Isfahan	82	1	1	1. Adequate polio and VPD	1 2	TRUE	TRUE	FALSE	FALSE	FALSE	FALSE	FALSE	FALSE	FALSE	FALSE	FALSE	2
2-000-355-007	1000	238	1	76.502	1	0.627	protected	>2.4	1	2-000-355	2	0			2	355	7		7	0	0	2	3	2	Registered	male	Ayas	38	2	1	5. Small for polio but sent	1 2	TRUE	TRUE	FALSE	FALSE	FALSE	FALSE	FALSE	FALSE	FALSE	FALSE	FALSE	1
2-000-114-006	1186	46	1	27.833	1	0.629	protected	>2.4	1	2-000-114	2	0			1	114	6		6	0	0	1	2	3	Registered	male	Sowroar	29	1	1	5. Small for polio but sent	1	TRUE	FALSE	FALSE	FALSE	FALSE	FALSE	FALSE	FALSE	FALSE	FALSE	FALSE	2
2-000-405-002	1211	44	1	41.034	1	0.632	protected	>2.4	1	2-000-405	2	0			1	405	2		2	0	0	1	0	1	Registered	male	Isfaq	50	1	1	1. Adequate polio and VPD	1	TRUE	FALSE	FALSE	FALSE	FALSE	FALSE	FALSE	FALSE	FALSE	FALSE	FALSE	2
2-000-325-004	986	30	1	>79.5	1	0.662	protected	>2.4	1	2-000-325	2	0			1	325	4		4	0	0	1	0	3	Registered	female	Rahama	48	1	1	5. Small for polio but sent	1	TRUE	FALSE	FALSE	FALSE	FALSE	FALSE	FALSE	FALSE	FALSE	FALSE	FALSE	2
2-000-220-005	353	54	1	>79.5	1	0.682	protected	>2.4	1	2-000-220	2	0			1	220	5		5	0	0	1	2	2	Registered	male	Rashed	41	1	1	5. Small for polio but sent	1	TRUE	FALSE	FALSE	FALSE	FALSE	FALSE	FALSE	FALSE	FALSE	FALSE	FALSE	2
2-000-140-003	1182	76	1	>79.5	1	0.691	protected	>2.4	1	2-000-140	2	0			2	140	3		4	0	0	2	1	1	Registered	female	Kismotara	66	1	1	5. Small for polio but sent	1	TRUE	FALSE	FALSE	FALSE	FALSE	FALSE	FALSE	FALSE	FALSE	FALSE	FALSE	2
2-000-616-004	1368	>1207	1	64.642	1	0.694	protected	>2.4	1	2-000-616	2	0			1	616	4		5	0	0	1	1	3	Registered	male	Nosib	33	1	1	1. Adequate polio and VPD	2	FALSE	TRUE	FALSE	FALSE	FALSE	FALSE	FALSE	FALSE	FALSE	FALSE	FALSE	2
2-000-481-003	1221	39	1	67.116	1	0.699	protected	>2.4	1	2-000-481	2	0			2	481	3		4	0	1	1	0	2	Registered	female	Roksana	34	1	1	5. Small for polio but sent	1	TRUE	FALSE	FALSE	FALSE	FALSE	FALSE	FALSE	FALSE	FALSE	FALSE	FALSE	2
2-000-208-004	352	126	1	41.841	1	0.704	protected	>2.4	1	2-000-208	2	0			2	208	4		5	0	0	2	1	2	Registered	male	Ariful	77	1	1	5. Small for polio but sent	1 2	TRUE	TRUE	FALSE	FALSE	FALSE	FALSE	FALSE	FALSE	FALSE	FALSE	FALSE	2
2-000-152-004	1194	32	1	33.8	1	0.707	protected	>2.4	1	2-000-152	2	0			1	152	4		4	0	0	1	0	3	Registered	male	Ayas	25	1	1	1. Adequate polio and VPD	1	TRUE	FALSE	FALSE	FALSE	FALSE	FALSE	FALSE	FALSE	FALSE	FALSE	FALSE	2
2-000-560-003	190	12	1	51.456	1	0.712	protected	>2.4	1	2-000-560	2	0			1	560	3		4	0	0	1	0	3	Registered	male	Faruk	23	2	1	5. Small for polio but sent	1 2	TRUE	TRUE	FALSE	FALSE	FALSE	FALSE	FALSE	FALSE	FALSE	FALSE	FALSE	1
2-000-423-004	1203	52	1	41.749	1	0.722	protected	>2.4	1	2-000-423	2	0			1	423	4		4	0	0	1	2	1	Registered	female	Kotija	73	1	1	1. Adequate polio and VPD	1	TRUE	FALSE	FALSE	FALSE	FALSE	FALSE	FALSE	FALSE	FALSE	FALSE	FALSE	2
2-000-446-012	1204	36	1	>79.5	1	0.723	protected	>2.4	1	2-000-446	2	0			2	446	12		12	0	0	2	4	6	Registered	female	Nurankis	40	1	1	1. Adequate polio and VPD	1	TRUE	FALSE	FALSE	FALSE	FALSE	FALSE	FALSE	FALSE	FALSE	FALSE	FALSE	2
2-000-337-005	1252	139	1	>79.5	1	0.733	protected	>2.4	1	2-000-337	2	0			2	337	5		6	0	0	2	2	2	Registered	female	Rafiqul hasina	80	1	1	1. Adequate polio and VPD	1	TRUE	FALSE	FALSE	FALSE	FALSE	FALSE	FALSE	FALSE	FALSE	FALSE	FALSE	2
2-000-478-007	1222	154	1	63.279	1	0.789	protected	>2.4	1	2-000-478	2	0			1	478	7		7	0	0	1	2	4	Registered	female	Somaiya	39	1	1	1. Adequate polio and VPD	1	TRUE	FALSE	FALSE	FALSE	FALSE	FALSE	FALSE	FALSE	FALSE	FALSE	FALSE	2
2-000-587-004	188	51	1	42.066	1	0.797	protected	>2.4	1	2-000-587	2	0			2	587	4		4	0	0	2	0	2	Unreg - AugtoDec31	female	Rozina	27	3	3	1. Adequate polio and VPD	5	FALSE	FALSE	FALSE	FALSE	TRUE	FALSE	FALSE	FALSE	FALSE	FALSE	FALSE	2
2-000-548-003	194	114	1	71.43	1	0.836	protected	>2.4	1	2-000-548	2	0			2	548	3		4	0	1	1	0	2	Registered	male	Hasen	52	2	1	1. Adequate polio and VPD	2	FALSE	TRUE	FALSE	FALSE	FALSE	FALSE	FALSE	FALSE	FALSE	FALSE	FALSE	2
2-000-429-004	1229	147	1	53.214	1	0.842	protected	>2.4	1	2-000-429	2	0			1	429	4		4	0	0	1	1	2	Registered	male	Anis	83	1	1	1. Adequate polio and VPD	1	TRUE	FALSE	FALSE	FALSE	FALSE	FALSE	FALSE	FALSE	FALSE	FALSE	FALSE	2
2-000-622-006	1362	>1207	1	45.07	1	0.9	protected	>2.4	1	2-000-622	2	0			1	622	6		6	0	0	1	2	3	Registered	female	Asmida	15	1	1	1. Adequate polio and VPD	2	FALSE	TRUE	FALSE	FALSE	FALSE	FALSE	FALSE	FALSE	FALSE	FALSE	FALSE	2
2-000-105-009	1195	121	1	63.749	1	0.936	protected	>2.4	1	2-000-105	2	0			1	105	9		9	0	0	1	2	6	Registered	female	Senuara	47	1	1	1. Adequate polio and VPD	1	TRUE	FALSE	FALSE	FALSE	FALSE	FALSE	FALSE	FALSE	FALSE	FALSE	FALSE	2
2-000-176-009	359	48	1	>79.5	1	0.956	protected	>2.4	1	2-000-176	2	0			2	176	9		9	0	0	2	2	5	Registered	female	Habiba	17	1	1	5. Small for polio but sent	1	TRUE	FALSE	FALSE	FALSE	FALSE	FALSE	FALSE	FALSE	FALSE	FALSE	FALSE	2
2-000-386-004	991	332	1	56.185	1	0.963	protected	>2.4	1	2-000-386	2	0			1	386	4		4	0	0	1	1	2	Registered	male	Yasin	75		1	1. Adequate polio and VPD	1	TRUE	FALSE	FALSE	FALSE	FALSE	FALSE	FALSE	FALSE	FALSE	FALSE	FALSE	2
2-000-604-006	198	27	1	50.148	1	0.977	protected	>2.4	1	2-000-604	2	0			2	604	6		7	0	0	2	3	2	Registered	male	Ismail	75	1	1	1. Adequate polio and VPD	2	FALSE	TRUE	FALSE	FALSE	FALSE	FALSE	FALSE	FALSE	FALSE	FALSE	FALSE	2
2-000-370-005	994	31	1	18.265	1	0.984	protected	>2.4	1	2-000-370	2	0			1	370	5		6	0	0	1	3	2	Registered	male	Masud	71	1	1	1. Adequate polio and VPD	1	TRUE	FALSE	FALSE	FALSE	FALSE	FALSE	FALSE	FALSE	FALSE	FALSE	FALSE	2
2-000-187-005	357	76	1	71.634	1	0.987	protected	>2.4	1	2-000-187	2	0			2	187	5		6	0	0	2	0	4	Registered	male	Nuruzzaman	37	1	1	5. Small for polio but sent	1	TRUE	FALSE	FALSE	FALSE	FALSE	FALSE	FALSE	FALSE	FALSE	FALSE	FALSE	1
2-000-385-009	983	39	1	57.156	1	1.006	protected	>2.4	1	2-000-385	2	0			3	385	9		10	0	0	3	3	4	Registered	male	Hasan	30	1	1	1. Adequate polio and VPD	1	TRUE	FALSE	FALSE	FALSE	FALSE	FALSE	FALSE	FALSE	FALSE	FALSE	FALSE	1
2-000-326-007	984	42	1	62.168	1	1.023	protected	>2.4	1	2-000-326	2	0			1	326	7		7	0	0	1	4	2	Registered	male	Samsulalom	21	1	1	5. Small for polio but sent	1 2	TRUE	TRUE	FALSE	FALSE	FALSE	FALSE	FALSE	FALSE	FALSE	FALSE	FALSE	2
2-000-600-005	1359	36	1	57.268	1	1.029	protected	>2.4	1	2-000-600	2	0			2	600	5		5	0	0	2	1	2	Registered	female	Ayesha	31	1	1	1. Adequate polio and VPD	2	FALSE	TRUE	FALSE	FALSE	FALSE	FALSE	FALSE	FALSE	FALSE	FALSE	FALSE	2
2-000-493-006	1459	>1207	1	45.387	1	1.04	protected	>2.4	1	2-000-493	2	0			2	493	6		6	0	0	2	2	2	Registered	female	Rubina	36	1	1	5. Small for polio but sent	1	TRUE	FALSE	FALSE	FALSE	FALSE	FALSE	FALSE	FALSE	FALSE	FALSE	FALSE	1
2-000-173-003	355	79	1	53.669	1	1.046	protected	>2.4	1	2-000-173	2	0			2	173	3		4	0	0	2	0	2	Registered	male	Salam	70	1	1	1. Adequate polio and VPD	1	TRUE	FALSE	FALSE	FALSE	FALSE	FALSE	FALSE	FALSE	FALSE	FALSE	FALSE	2
2-000-420-005	1230	112	1	56.736	1	1.079	protected	>2.4	1	2-000-420	2	0			1	420	5		5	0	0	1	2	2	Registered	female	Rifa	32	1	1	1. Adequate polio and VPD	1	TRUE	FALSE	FALSE	FALSE	FALSE	FALSE	FALSE	FALSE	FALSE	FALSE	FALSE	2
2-000-236-007	1413	9	0	20.516	1	1.111	protected	>2.4	1	2-000-236	2	0			1	236	7		7	0	0	1	2	4	Unreg - AugtoDec31	female	Raiyeka	72	1	3	1. Adequate polio and VPD	1	TRUE	FALSE	FALSE	FALSE	FALSE	FALSE	FALSE	FALSE	FALSE	FALSE	FALSE	2
2-000-551-006	174	369	1	31.25	1	1.133	protected	>2.4	1	2-000-551	2	0			2	551	6		9	0	0	2	2	5	Registered	male	Jubayer	44	3	1	1. Adequate polio and VPD	6	FALSE	FALSE	FALSE	FALSE	FALSE	TRUE	FALSE	FALSE	FALSE	FALSE	FALSE	2
2-000-351-004	995	30	1	15.264	1	1.134	protected	>2.4	1	2-000-351	2	0			1	351	4		4	0	0	1	2	1	Registered	male	Salaul Islam	59	1	1	1. Adequate polio and VPD	1	TRUE	FALSE	FALSE	FALSE	FALSE	FALSE	FALSE	FALSE	FALSE	FALSE	FALSE	2
2-000-352-005	997	178	1	>79.5	1	1.178	protected	>2.4	1	2-000-352	2	0			1	352	5		10	0	0	1	2	7	Registered	female	Nurkayes	21	1	1	5. Small for polio but sent	1	TRUE	FALSE	FALSE	FALSE	FALSE	FALSE	FALSE	FALSE	FALSE	FALSE	FALSE	2
2-000-330-004	993	30	1	41.341	1	1.18	protected	>2.4	1	2-000-330	2	0			1	330	4		7	0	0	1	1	5	Registered	male	Abdullah	20	1	1	1. Adequate polio and VPD	1	TRUE	FALSE	FALSE	FALSE	FALSE	FALSE	FALSE	FALSE	FALSE	FALSE	FALSE	2
2-000-243-003	1412	108	1	45.597	1	1.227	protected	>2.4	1	2-000-243	2	0			2	243	3		4	0	0	2	0	2	Unreg - Jan1toPresent	male	Abdullah	66	1	8	1. Adequate polio and VPD	1	TRUE	FALSE	FALSE	FALSE	FALSE	FALSE	FALSE	FALSE	FALSE	FALSE	FALSE	0	14	FALSE	FALSE	FALSE	FALSE
2-000-292-006	788	27	1	61.529	1	1.278	protected	>2.4	1	2-000-292	2	0			1	292	6		7	0	0	1	1	5	Registered	male	Raihan	21	1	1	1. Adequate polio and VPD	1 2	TRUE	TRUE	FALSE	FALSE	FALSE	FALSE	FALSE	FALSE	FALSE	FALSE	FALSE	1
2-000-459-006	1306	26	1	33.653	1	1.285	protected	>2.4	1	2-000-459	2	0			2	459	6		7	0	1	1	3	2	Registered	female	Bokeya	35	1	1	1. Adequate polio and VPD	1 2	TRUE	TRUE	FALSE	FALSE	FALSE	FALSE	FALSE	FALSE	FALSE	FALSE	FALSE	2
2-000-316-004	800	50	1	>79.5	1	1.315	protected	>2.4	1	2-000-316	2	0			1	316	4		4	0	0	1	2	1	Unreg - AugtoDec31	female	Rubi	37	1	3	1. Adequate polio and VPD	1 2	TRUE	TRUE	FALSE	FALSE	FALSE	FALSE	FALSE	FALSE	FALSE	FALSE	FALSE	2
2-000-327-007	982	16	1	64.957	1	1.354	protected	>2.4	1	2-000-327	2	0			1	327	7		7	0	0	1	4	2	Registered	male	Kaisel	21	1	1	1. Adequate polio and VPD	1	TRUE	FALSE	FALSE	FALSE	FALSE	FALSE	FALSE	FALSE	FALSE	FALSE	FALSE	2
2-000-422-004	594	61	1	>79.5	1	1.359	protected	>2.4	1	2-000-422	2	0			1	422	4		4	0	0	1	0	3	Registered	male	Habizor	24	3	1	5. Small for polio but sent	5	FALSE	FALSE	FALSE	FALSE	TRUE	FALSE	FALSE	FALSE	FALSE	FALSE	FALSE	2
2-000-474-003	592	1035	1	55.92	1	1.383	protected	>2.4	1	2-000-474	2	0			1	474	3		4	1	0	1	0	2	Registered	female	Sahina	39	1	1	4. No polio - VPD only	2	FALSE	TRUE	FALSE	FALSE	FALSE	FALSE	FALSE	FALSE	FALSE	FALSE	FALSE	2
2-000-557-004	183	>1207	1	>79.5	1	1.384	protected	>2.4	1	2-000-557	2	0			1	557	4		5	0	0	1	1	3	Registered	female	Nurfatema	32	2	1	1. Adequate polio and VPD	2	FALSE	TRUE	FALSE	FALSE	FALSE	FALSE	FALSE	FALSE	FALSE	FALSE	FALSE	2
2-000-495-005	1209	13	1	17.765	1	1.413	protected	>2.4	1	2-000-495	2	0			1	495	5		7	0	0	1	1	5	Registered	male	Afridi	31	1	1	1. Adequate polio and VPD	1	TRUE	FALSE	FALSE	FALSE	FALSE	FALSE	FALSE	FALSE	FALSE	FALSE	FALSE	2
2-000-532-007	1422	27	1	22.913	1	1.442	protected	>2.4	1	2-000-532	2	0			1	532	7		8	0	0	1	4	3	Registered	female	Ayesha	63	1	1	5. Small for polio but sent	1	TRUE	FALSE	FALSE	FALSE	FALSE	FALSE	FALSE	FALSE	FALSE	FALSE	FALSE	1
2-000-185-004	1414	37	1	78.056	1	1.457	protected	>2.4	1	2-000-185	2	0			1	185	4		7	0	0	1	1	5	Registered	female	Rifa	20	1	1	5. Small for polio but sent	1	TRUE	FALSE	FALSE	FALSE	FALSE	FALSE	FALSE	FALSE	FALSE	FALSE	FALSE	2
2-000-603-003	196	1174	1	75.951	1	1.546	protected	>2.4	1	2-000-603	2	0			1	603	3		3	0	0	1	1	1	Registered	female	Nurkayes	35	1	1	1. Adequate polio and VPD	1	TRUE	FALSE	FALSE	FALSE	FALSE	FALSE	FALSE	FALSE	FALSE	FALSE	FALSE	2
2-000-308-007	786	46	1	19.343	1	1.569	protected	>2.4	1	2-000-308	2	0			1	308	7		7	0	0	1	1	5	Registered	male	Roki	28	1	1	1. Adequate polio and VPD	1 2	TRUE	TRUE	FALSE	FALSE	FALSE	FALSE	FALSE	FALSE	FALSE	FALSE	FALSE	2
2-000-371-005	1261	563	1	>79.5	1	1.599	protected	>2.4	1	2-000-371	2	0			2	371	5		5	0	0	2	0	3	Registered	female	Rina	33	1	1	1. Adequate polio and VPD	1	TRUE	FALSE	FALSE	FALSE	FALSE	FALSE	FALSE	FALSE	FALSE	FALSE	FALSE	2
2-000-141-004	1199	82	1	53.247	1	1.61	protected	>2.4	1	2-000-141	2	0			1	141	4		8	0	0	1	2	5	Registered	male	Reaz	73	1	1	5. Small for polio but sent	1	TRUE	FALSE	FALSE	FALSE	FALSE	FALSE	FALSE	FALSE	FALSE	FALSE	FALSE	2
2-000-485-006	593	524	1	58.73	1	1.698	protected	>2.4	1	2-000-485	2	0			3	485	6		10	0	0	3	3	4	Registered	male	Hirul	60	1	1	1. Adequate polio and VPD	1 2	TRUE	TRUE	FALSE	FALSE	FALSE	FALSE	FALSE	FALSE	FALSE	FALSE	FALSE	2
2-000-363-006	989	171	1	41.383	1	1.757	protected	>2.4	1	2-000-363	2	0			1	363	6		6	0	0	1	3	2	Registered	female	Nurankis	60	1	1	1. Adequate polio and VPD	1	TRUE	FALSE	FALSE	FALSE	FALSE	FALSE	FALSE	FALSE	FALSE	FALSE	FALSE	2
2-000-262-004	795	56	1	33.089	1	1.77	protected	>2.4	1	2-000-262	2	0			2	262	4		8	0	0	2	0	6	Registered	male	Anas	21	1	1	5. Small for polio but sent	1 2	TRUE	TRUE	FALSE	FALSE	FALSE	FALSE	FALSE	FALSE	FALSE	FALSE	FALSE	2
2-000-338-010	992	116	1	52.494	1	1.788	protected	>2.4	1	2-000-338	2	0			2	338	10		10	0	0	2	2	6	Registered	female	Roksana	66	3	1	1. Adequate polio and VPD	5	FALSE	FALSE	FALSE	FALSE	TRUE	FALSE	FALSE	FALSE	FALSE	FALSE	FALSE	2
2-000-570-003	191	18	1	11.729	1	1.88	protected	>2.4	1	2-000-570	2	0			1	570	3		4	0	0	1	0	3	Registered	female	Jannat	13	2	1	1. Adequate polio and VPD	2	FALSE	TRUE	FALSE	FALSE	FALSE	FALSE	FALSE	FALSE	FALSE	FALSE	FALSE	2
2-000-545-007	175	36	1	>79.5	1	1.916	protected	>2.4	1	2-000-545	2	0			1	545	7		7	0	0	1	2	4	Registered	male	Saiful	44	1	1	1. Adequate polio and VPD	1 2	TRUE	TRUE	FALSE	FALSE	FALSE	FALSE	FALSE	FALSE	FALSE	FALSE	FALSE	0	11	FALSE	FALSE	FALSE	FALSE
2-000-219-004	361	40	1	>79.5	1	1.92	protected	>2.4	1	2-000-219	2	0			2	219	4		6	0	1	1	0	4	Registered	female	Asma	46	1	1	1. Adequate polio and VPD	1	TRUE	FALSE	FALSE	FALSE	FALSE	FALSE	FALSE	FALSE	FALSE	FALSE	FALSE	2
2-000-335-004	1254	59	1	>79.5	1	1.923	protected	>2.4	1	2-000-335	2	0			1	335	4		10	1	0	1	2	6	Registered	female	Tahera	52	3	1	1. Adequate polio and VPD	1	TRUE	FALSE	FALSE	FALSE	FALSE	FALSE	FALSE	FALSE	FALSE	FALSE	FALSE	2
2-000-389-002	1266	111	1	33.206	1	>2	protected	>2.4	1	2-000-389	2	0			1	389	2		2	0	0	1	0	1	Unreg - Jan1toPresent	male	Riaz	73	1	9	1. Adequate polio and VPD	1	TRUE	FALSE	FALSE	FALSE	FALSE	FALSE	FALSE	FALSE	FALSE	FALSE	FALSE	0	1 11 14	TRUE	FALSE	FALSE	FALSE
2-000-470-003	1207	27	1	52.577	1	>2	protected	>2.4	1	2-000-470	2	0			1	470	3		7	0	0	1	2	4	Registered	male	Kamal	69	1	1	1. Adequate polio and VPD	1	TRUE	FALSE	FALSE	FALSE	FALSE	FALSE	FALSE	FALSE	FALSE	FALSE	FALSE	2
2-000-344-003	985	527	1	>79.5	1	>2	protected	>2.4	1	2-000-344	2	0			1	344	3		3	0	0	1	0	2	Registered	male	Nayan	69	2	1	1. Adequate polio and VPD	1	TRUE	FALSE	FALSE	FALSE	FALSE	FALSE	FALSE	FALSE	FALSE	FALSE	FALSE	99
2-000-177-002	363	105	1	>79.5	1	>2	protected	>2.4	1	2-000-177	2	0			1	177	2		2	0	0	1	0	1	Registered	female	Moriam	67	1	1	1. Adequate polio and VPD	1	TRUE	FALSE	FALSE	FALSE	FALSE	FALSE	FALSE	FALSE	FALSE	FALSE	FALSE	2
2-000-526-005	590	>1207	1	>79.5	1	>2	protected	>2.4	1	2-000-526	2	0			1	526	5		5	0	0	1	2	2	Unreg - AugtoDec31	male	Amir	67	1	3	1. Adequate polio and VPD	2	FALSE	TRUE	FALSE	FALSE	FALSE	FALSE	FALSE	FALSE	FALSE	FALSE	FALSE	1
2-000-593-005	1366	53	1	>79.5	1	>2	protected	>2.4	1	2-000-593	2	0			1	593	5		5	0	0	1	2	2	Registered	female	Ayesha	41	2	1	1. Adequate polio and VPD	2	FALSE	TRUE	FALSE	FALSE	FALSE	FALSE	FALSE	FALSE	FALSE	FALSE	FALSE	2
2-000-332-004	987	20	1	77.266	1	>2	protected	>2.4	1	2-000-332	2	0			1	332	4		5	0	0	1	2	2	Registered	male	Saruk	75	1	1	1. Adequate polio and VPD	1	TRUE	FALSE	FALSE	FALSE	FALSE	FALSE	FALSE	FALSE	FALSE	FALSE	FALSE	2
2-000-210-006	364	846	1	71.148	1	>2	protected	>2.4	1	2-000-210	2	0			1	210	6		6	0	0	1	2	3	Registered	male	Sohel	72	1	1	1. Adequate polio and VPD	1	TRUE	FALSE	FALSE	FALSE	FALSE	FALSE	FALSE	FALSE	FALSE	FALSE	FALSE	2
2-000-145-002	1188	41	1	58.037	1	>2	protected	>2.4	1	2-000-145	2	0			1	145	2		6	0	0	1	3	2	Registered	male	Ridoan	15	1	1	1. Adequate polio and VPD	1	TRUE	FALSE	FALSE	FALSE	FALSE	FALSE	FALSE	FALSE	FALSE	FALSE	FALSE	0	2	FALSE	TRUE	FALSE	FALSE
2-000-113-006	1183	351	1	>79.5	1	>2	protected	>2.4	1	2-000-113	2	0			1	113	6		6	0	0	1	3	2	Registered	male	Kamrul	23	1	1	5. Small for polio but sent	1	TRUE	FALSE	FALSE	FALSE	FALSE	FALSE	FALSE	FALSE	FALSE	FALSE	FALSE	2
2-000-369-003	988	53	1	>79.5	1	>2	protected	>2.4	1	2-000-369	2	0			1	369	3		3	0	0	1	0	2	Registered	male	Saiful	18	1	1	1. Adequate polio and VPD	1	TRUE	FALSE	FALSE	FALSE	FALSE	FALSE	FALSE	FALSE	FALSE	FALSE	FALSE	0	8 11	FALSE	FALSE	FALSE	FALSE
2-000-457-004										2-000-457	2	0			1	457	4		7	0	1	0	3	3	Registered	female	Ayesha	7	1	1		1	TRUE	FALSE	FALSE	FALSE	FALSE	FALSE	FALSE	FALSE	FALSE	FALSE	FALSE	0
2-000-304-007										2-000-304	2	0			1	304	7		8	0	1	0	2	5	Registered	female	Rusmin	10	1	1		1 2	TRUE	TRUE	FALSE	FALSE	FALSE	FALSE	FALSE	FALSE	FALSE	FALSE	FALSE	2
2-000-381-004										2-000-381	2	0			2	381	4		5	0	0	2	2	1	Unreg - AugtoDec31	male	Younos	65	1	3		1	TRUE	FALSE	FALSE	FALSE	FALSE	FALSE	FALSE	FALSE	FALSE	FALSE	FALSE	2
2-000-274-005										2-000-274	2	0			1	274	5		5	0	0	1	1	3	Registered	male	Arfat	52	1	1		1	TRUE	FALSE	FALSE	FALSE	FALSE	FALSE	FALSE	FALSE	FALSE	FALSE	FALSE	2
2-000-550-004										2-000-550	2	0			1	550	4		4	0	1	0	0	3	Registered	male	Ismail	6	1	1		5	FALSE	FALSE	FALSE	FALSE	TRUE	FALSE	FALSE	FALSE	FALSE	FALSE	FALSE	0	11	FALSE	FALSE	FALSE	FALSE
2-000-530-005										2-000-530	2	0			2	530	5		8	0	0	2	2	4	Registered	male	Faisal	67	1	1		1 2	TRUE	TRUE	FALSE	FALSE	FALSE	FALSE	FALSE	FALSE	FALSE	FALSE	FALSE	2
2-000-324-006										2-000-324	2	0			1	324	6		7	1	1	0	3	2	Registered	male	Kasim	10	1	1		1 2	TRUE	TRUE	FALSE	FALSE	FALSE	FALSE	FALSE	FALSE	FALSE	FALSE	FALSE	1
2-000-318-003										2-000-318	2	0			2	318	3		3	0	0	2	0	1	Unreg - AugtoDec31	female	Saba	42	1	3		1	TRUE	FALSE	FALSE	FALSE	FALSE	FALSE	FALSE	FALSE	FALSE	FALSE	FALSE	2
2-000-579-002										2-000-579	2	0			1	579	2		2	0	0	1	0	1	Unreg - AugtoDec31	female	Jubaida	32	1	3		1	TRUE	FALSE	FALSE	FALSE	FALSE	FALSE	FALSE	FALSE	FALSE	FALSE	FALSE	2
2-000-413-005										2-000-413	2	0			2	413	5		5	0	1	1	1	2	Registered	male	Saiful	7	1	1		1	TRUE	FALSE	FALSE	FALSE	FALSE	FALSE	FALSE	FALSE	FALSE	FALSE	FALSE	1
2-000-534-008										2-000-534	2	0			1	534	8		8	0	1	0	4	3	Registered	female	Rifa	9	1	4		1	TRUE	FALSE	FALSE	FALSE	FALSE	FALSE	FALSE	FALSE	FALSE	FALSE	FALSE	2
2-000-511-005										2-000-511	2	0			1	511	5		7	0	1	0	1	5	Registered	female	Asma	7	1	1		1	TRUE	FALSE	FALSE	FALSE	FALSE	FALSE	FALSE	FALSE	FALSE	FALSE	FALSE	1
2-000-321-006										2-000-321	2	0			2	321	6		10	0	1	1	1	7	Registered	female	Arifa	9	1	1		1	TRUE	FALSE	FALSE	FALSE	FALSE	FALSE	FALSE	FALSE	FALSE	FALSE	FALSE	0	11	FALSE	FALSE	FALSE	FALSE
2-000-350-007										2-000-350	2	0			1	350	7		7	0	0	1	1	5	Registered	female	Ummesofia	62	1	1		1	TRUE	FALSE	FALSE	FALSE	FALSE	FALSE	FALSE	FALSE	FALSE	FALSE	FALSE	2
2-000-387-004										2-000-387	2	0			1	387	4		5	0	1	0	2	2	Registered	female	Shamina	6	1	1		1	TRUE	FALSE	FALSE	FALSE	FALSE	FALSE	FALSE	FALSE	FALSE	FALSE	FALSE	0	14	FALSE	FALSE	FALSE	FALSE
2-000-293-003										2-000-293	2	0			1	293	3		3	0	0	1	1	1	Registered	female	Immoni	72	1	1		1 2	TRUE	TRUE	FALSE	FALSE	FALSE	FALSE	FALSE	FALSE	FALSE	FALSE	FALSE	2
2-000-295-004										2-000-295	2	0			1	295	4		4	0	1	0	1	2	Registered	male	Santo	11	1	1		1 2	TRUE	TRUE	FALSE	FALSE	FALSE	FALSE	FALSE	FALSE	FALSE	FALSE	FALSE	1
2-000-621-004										2-000-621	2	0			2	621	4		4	0	1	1	0	2	Unreg - 2016to2017	male	Hafizur	6	2	1		2	FALSE	TRUE	FALSE	FALSE	FALSE	FALSE	FALSE	FALSE	FALSE	FALSE	FALSE	1
2-000-342-004										2-000-342	2	0			1	342	4		6	0	1	0	1	4	Registered	female	Jannatara	7	1	1		1	TRUE	FALSE	FALSE	FALSE	FALSE	FALSE	FALSE	FALSE	FALSE	FALSE	FALSE	1
2-000-158-004										2-000-158	2	0			1	158	4		4	0	1	0	0	3	Registered	male	Alomgir	10	1	1		1	TRUE	FALSE	FALSE	FALSE	FALSE	FALSE	FALSE	FALSE	FALSE	FALSE	FALSE	0	2	FALSE	TRUE	FALSE	FALSE
2-000-189-003										2-000-189	2	0			1	189	3		7	0	1	0	2	4	Registered	female	Asma	6	1	1		1	TRUE	FALSE	FALSE	FALSE	FALSE	FALSE	FALSE	FALSE	FALSE	FALSE	FALSE	2
2-000-162-009										2-000-162	2	0			3	162	9		9	0	1	2	3	3	Registered	female	Sadia	48	3	3		1	TRUE	FALSE	FALSE	FALSE	FALSE	FALSE	FALSE	FALSE	FALSE	FALSE	FALSE	2
[truncated: 43 more columns]

## Sheet: Makeshift 1-6
unique_id	child_wt_adj	_merge1	Barcode6mo83mo	Measles_mIU	measles_lab	Rubella_IU	rubella	Diphtheria_IU	diphtheria	Tetanus_IU	tetanus	hh_id	camp	cluster	clustersize	hhpercluster	kidsperhh_young	Q	child_id	makeshift_wt	wholehh	num_age0to5mo	num_age6to11mo	num_age1to6y	num_age7to14y	num_age15to101	Registeredunregistered	sex	name	age	relationshiptochild	arrivebangladesh	DBSstatus	decisionvaccinate	Mother	Father	Sister	Brother	Otherfemalerelative	Othermalerelative	Other	Thechildbyhimselforherself	Noone	Refusedtoanswer	Dontknow	dip3	reasonswhynovaccinated	unawareofcampaign	receivedrequiredvaccines
3-050-010-004	584.533	1	524	14	1	>79.5	1	0.007	noprotection	0.006	0	3-050-010	3	50	405	79	2	10	4	493.606	4	0	0	2	0	2	Unreg - AugtoDec31	male	Rehen	19	1	3	4. No polio - VPD only	1	TRUE	FALSE	FALSE	FALSE	FALSE	FALSE	FALSE	FALSE	FALSE	FALSE	FALSE	0	10	FALSE	FALSE
3-034-012-007	234.444	1	679	33	1	41.935	1	0.005	noprotection	0.007	0	3-034-012	3	34	1300	105	2	12	7	204.387	8	0	0	2	3	3	Unreg - AugtoDec31	female	Mirhaz	39	1	3	1. Adequate polio and VPD	1 2	TRUE	TRUE	FALSE	FALSE	FALSE	FALSE	FALSE	FALSE	FALSE	FALSE	FALSE	2
3-055-004-005	239.419	1	305	574	1	32.572	1	0.012	lowprotection	0.007	0	3-055-004	3	55	420.238	71	1	4	5	213.767	5	0	0	1	2	2	Unreg - AugtoDec31	male	Mdnor	60	7	3	1. Adequate polio and VPD	1	TRUE	FALSE	FALSE	FALSE	FALSE	FALSE	FALSE	FALSE	FALSE	FALSE	FALSE	2
3-027-009-006	1018.39	1	247	18	1	>79.5	1	0.065	lowprotection	0.007	0	3-027-009	3	27	726.805	170	3	9	6	887.831	7	0	0	3	2	2	Unreg - AugtoDec31	female	Sumaya	39	1	3	5. Small for polio but sent	1	TRUE	FALSE	FALSE	FALSE	FALSE	FALSE	FALSE	FALSE	FALSE	FALSE	FALSE	2
3-028-005-010	353.137	1	48	>1207	1	>79.5	1	0.073	lowprotection	0.007	0	3-028-005	3	28	1479.53	120	3	5	10	307.863	11	0	0	3	4	4	Unreg - AugtoDec31	female	Rubina	63	3	3	1. Adequate polio and VPD	1	TRUE	FALSE	FALSE	FALSE	FALSE	FALSE	FALSE	FALSE	FALSE	FALSE	FALSE	2
3-052-005-007	563.381	1	710	>1207	1	4.957	0	0.005	noprotection	0.008	0	3-052-005	3	52	543.31	72	3	5	7	503.019	9	0	0	3	3	3	Unreg - AugtoDec31	male	Arafat	63	1	3	1. Adequate polio and VPD	1 2	TRUE	TRUE	FALSE	FALSE	FALSE	FALSE	FALSE	FALSE	FALSE	FALSE	FALSE	1
3-022-002-003	228.656	1	450	39	1	>79.5	1	0.008	noprotection	0.008	0	3-022-002	3	22	888.604	140	1	2	3	199.341	3	0	0	1	1	1	Unreg - AugtoDec31	female	Habiba	53	1	3	4. No polio - VPD only	1 2	TRUE	TRUE	FALSE	FALSE	FALSE	FALSE	FALSE	FALSE	FALSE	FALSE	FALSE	2
3-016-007-003	687.401	1	812	12	1	46.433	1	0.114	protected	0.008	0	3-016-007	3	16	434.932	103	2	7	3	599.272	4	0	0	2	1	1	Unreg - AugtoDec31	female	Mizan	62	1	4	5. Small for polio but sent	1 3	TRUE	FALSE	TRUE	FALSE	FALSE	FALSE	FALSE	FALSE	FALSE	FALSE	FALSE	2
3-002-006-005	231.792	1	602	>1207	1	>79.5	1	0.404	protected	0.008	0	3-002-006	3	2	920.411	147	1	6	5	202.075	5	0	0	1	3	1	Unreg - AugtoDec31	female	Rubina	56	5	3	5. Small for polio but sent	5	FALSE	FALSE	FALSE	FALSE	TRUE	FALSE	FALSE	FALSE	FALSE	FALSE	FALSE	2
3-044-008-004	444.567	1	503	36	1	46.766	1	0.011	lowprotection	0.009	0	3-044-008	3	44	300.341	92	1	8	4	387.571	4	0	0	1	1	2	Unreg - 2016to2017	female	Tozoma	75	1	3	1. Adequate polio and VPD	2	FALSE	TRUE	FALSE	FALSE	FALSE	FALSE	FALSE	FALSE	FALSE	FALSE	FALSE	2
3-003-013-003	350.612	1	808	10	1	4.628	0	0.002	noprotection	0.01	1	3-003-013	3	3	435.894	102	1	13	3	296.072	3	0	0	1	0	2	Unreg - AugtoDec31	male	Arvin	17	1	3	5. Small for polio but sent	2	FALSE	TRUE	FALSE	FALSE	FALSE	FALSE	FALSE	FALSE	FALSE	FALSE	FALSE	0	1 3	TRUE	FALSE
3-048-005-008	272.424	1	78	20	1	79.524	1	0.004	noprotection	0.011	1	3-048-005	3	48	494.998	90	1	5	8	230.047	8	0	0	1	2	5	Unreg - AugtoDec31	male	Eliyes	23	1	3	1. Adequate polio and VPD	2	FALSE	TRUE	FALSE	FALSE	FALSE	FALSE	FALSE	FALSE	FALSE	FALSE	FALSE	0	1 11	TRUE	FALSE
3-048-004-007	257.653	1	80	16	1	68.383	1	0.005	noprotection	0.011	1	3-048-004	3	48	494.998	90	1	4	7	230.047	7	0	0	1	2	4	Unreg - AugtoDec31	male	Saifur	78	8	3	1. Adequate polio and VPD	1	TRUE	FALSE	FALSE	FALSE	FALSE	FALSE	FALSE	FALSE	FALSE	FALSE	FALSE	0	1 10	TRUE	FALSE
3-043-004-005	745.797	1	888	11	1	4.508	0	0.007	noprotection	0.011	1	3-043-004	3	43	328.625	89	2	4	5	685.327	5	0	0	2	1	2	Unreg - AugtoDec31	female	Nurisnar	22	1	3	5. Small for polio but sent	5	FALSE	FALSE	FALSE	FALSE	TRUE	FALSE	FALSE	FALSE	FALSE	FALSE	FALSE	2
3-004-003-003	334.631	1	209	14	1	>79.5	1	0.007	noprotection	0.012	1	3-004-003	3	4	537.798	124	1	3	3	291.73	3	0	0	1	0	2	Unreg - AugtoDec31	female	Fatema	36	1	3	1. Adequate polio and VPD	1	TRUE	FALSE	FALSE	FALSE	FALSE	FALSE	FALSE	FALSE	FALSE	FALSE	FALSE	2
3-039-005-005	971.389	1	873	42	1	44.174	1	0.023	lowprotection	0.012	1	3-039-005	3	39	372	85	3	5	5	867.312	6	0	0	3	1	2	Unreg - AugtoDec31	male	Sufayet	47	1	3	1. Adequate polio and VPD	8	FALSE	FALSE	FALSE	FALSE	FALSE	FALSE	FALSE	TRUE	FALSE	FALSE	FALSE	0	1 4 11	TRUE	FALSE
3-040-010-007	538.364	1	269	>1207	1	>79.5	1	0.473	protected	0.012	1	3-040-010	3	40	373.774	71	2	10	7	480.682	8	0	0	2	4	2	Unreg - AugtoDec31	male	Roshid	72	1	2	1. Adequate polio and VPD	2	FALSE	TRUE	FALSE	FALSE	FALSE	FALSE	FALSE	FALSE	FALSE	FALSE	FALSE	2
3-043-001-004	393.055	1	886	49	1	64.986	1	0.005	noprotection	0.013	1	3-043-001	3	43	328.625	89	1	1	4	342.663	5	0	0	1	1	3	Unreg - AugtoDec31	female	Shanu	46	1	3	5. Small for polio but sent	6 8	FALSE	FALSE	FALSE	FALSE	FALSE	TRUE	FALSE	TRUE	FALSE	FALSE	FALSE	2
3-051-007-007	320.531	1	909	>1207	1	>79.5	1	0.008	noprotection	0.013	1	3-051-007	3	51	420	95	1	7	7	286.188	7	0	0	1	3	3	Unreg - AugtoDec31	male	Habez	47	1	3	1. Adequate polio and VPD	1 2	TRUE	TRUE	FALSE	FALSE	FALSE	FALSE	FALSE	FALSE	FALSE	FALSE	FALSE	0	3 11	FALSE	FALSE
3-030-007-003	644.065	1	1053	>1207	1	3.522	0	0.012	lowprotection	0.013	1	3-030-007	3	30	594.06	90	3	7	3	575.058	6	0	1	2	0	3	Unreg - AugtoDec31	male	Kowser	43	1	5	5. Small for polio but sent	1	TRUE	FALSE	FALSE	FALSE	FALSE	FALSE	FALSE	FALSE	FALSE	FALSE	FALSE	0	1	TRUE	FALSE
3-034-008-004	114.457	1	670	45	1	72.236	1	0.017	lowprotection	0.013	1	3-034-008	3	34	1300	105	1	8	4	102.194	4	0	0	1	2	1	Unreg - AugtoDec31	male	Aziz	55	1	3	5. Small for polio but sent	1 2	TRUE	TRUE	FALSE	FALSE	FALSE	FALSE	FALSE	FALSE	FALSE	FALSE	FALSE	2
3-052-008-010	384.661	1	718	>1207	1	>79.5	1	0.011	lowprotection	0.014	1	3-052-008	3	52	543.31	72	2	8	10	503.019	14	1	0	2	3	8	Unreg - AugtoDec31	female	Omyra	25	1	4	1. Adequate polio and VPD	1 2	TRUE	TRUE	FALSE	FALSE	FALSE	FALSE	FALSE	FALSE	FALSE	FALSE	FALSE	2
3-040-005-003	275.685	1	270	>1207	1	>79.5	1	0.508	protected	0.014	1	3-040-005	3	40	373.774	71	1	5	3	240.341	3	0	0	1	0	2	Unreg - AugtoDec31	female	Rosida	44	3	2	1. Adequate polio and VPD	5	FALSE	FALSE	FALSE	FALSE	TRUE	FALSE	FALSE	FALSE	FALSE	FALSE	FALSE	0	1	TRUE	FALSE
3-047-009-009	2113.42	1	693	1135	1	3.253	0	0.014	lowprotection	0.017	1	3-047-009	3	47	195.715	95	3	9	9	1842.47	11	0	0	3	3	5	Unreg - AugtoDec31	female	Ruaida	75	2	3	1. Adequate polio and VPD	1 2	TRUE	TRUE	FALSE	FALSE	FALSE	FALSE	FALSE	FALSE	FALSE	FALSE	FALSE	0	1	TRUE	FALSE
3-043-007-004	393.055	1	896	>1207	1	>79.5	1	0.03	lowprotection	0.019	1	3-043-007	3	43	328.625	89	1	7	4	342.663	5	0	0	1	1	3	Unreg - AugtoDec31	female	Hafsa	66	8	3	1. Adequate polio and VPD	8	FALSE	FALSE	FALSE	FALSE	FALSE	FALSE	FALSE	TRUE	FALSE	FALSE	FALSE	99
3-036-013-007	143.537	1	65	>1207	1	78.478	1	1.061	protected	0.023	1	3-036-013	3	36	910	90	1	13	7	125.135	7	0	0	1	4	2	Unreg - AugtoDec31	female	Sadia	47	1	3	1. Adequate polio and VPD	2	FALSE	TRUE	FALSE	FALSE	FALSE	FALSE	FALSE	FALSE	FALSE	FALSE	FALSE	2
3-044-006-006	868.159	1	501	12	1	41.805	1	0.014	lowprotection	0.024	1	3-044-006	3	44	300.341	92	2	6	6	775.142	7	0	0	2	3	2	Unreg - 2016to2017	male	Amanot	58	1	4	1. Adequate polio and VPD	1	TRUE	FALSE	FALSE	FALSE	FALSE	FALSE	FALSE	FALSE	FALSE	FALSE	FALSE	0	11	FALSE	FALSE
3-022-003-004	223.262	1	447	90	1	>79.5	1	0.006	noprotection	0.029	1	3-022-003	3	22	888.604	140	1	3	4	199.341	4	0	0	1	2	1	Unreg - AugtoDec31	male	Faruq	73	8	3	5. Small for polio but sent	1	TRUE	FALSE	FALSE	FALSE	FALSE	FALSE	FALSE	FALSE	FALSE	FALSE	FALSE	99
3-045-007-003	292.253	1	276	12	1	77.848	1	0.014	lowprotection	0.032	1	3-045-007	3	45	630.598	123	1	7	3	246.792	3	0	0	1	0	2	Unreg - AugtoDec31	male	Asem	21	1	3	1. Adequate polio and VPD	1	TRUE	FALSE	FALSE	FALSE	FALSE	FALSE	FALSE	FALSE	FALSE	FALSE	FALSE	2
3-012-011-009	241.635	1	1017	23	1	56.209	1	0.91	protected	0.032	1	3-012-011	3	12	504.353	86	1	11	9	215.745	9	0	0	1	4	4	Unreg - AugtoDec31	male	Ebrahim	60	2	3	1. Adequate polio and VPD	1 2	TRUE	TRUE	FALSE	FALSE	FALSE	FALSE	FALSE	FALSE	FALSE	FALSE	FALSE	1
3-040-012-007	853.843	1	266	12	1	35.806	1	0.005	noprotection	0.034	1	3-040-012	3	40	373.774	71	3	12	7	961.364	8	1	0	3	2	2	Unreg - AugtoDec31	male	Tobarek	16	1	2	4. No polio - VPD only	1	TRUE	FALSE	FALSE	FALSE	FALSE	FALSE	FALSE	FALSE	FALSE	FALSE	FALSE	0	1	TRUE	FALSE
3-041-007-004	529.401	1	684	8	0	30.054	1	0.041	lowprotection	0.038	1	3-041-007	3	41	741.521	131	2	7	4	447.05	4	0	0	2	0	2	Unreg - AugtoDec31	male	Anwar	17	2	3	5. Small for polio but sent	2	FALSE	TRUE	FALSE	FALSE	FALSE	FALSE	FALSE	FALSE	FALSE	FALSE	FALSE	0	1	TRUE	FALSE
3-047-013-003	1408.94	1	702	875	1	42.412	1	0.005	noprotection	0.04	1	3-047-013	3	47	195.715	95	2	13	3	1228.31	4	0	1	1	1	1	Unreg - AugtoDec31	female	Tanzi	50	1	3	1. Adequate polio and VPD	1	TRUE	FALSE	FALSE	FALSE	FALSE	FALSE	FALSE	FALSE	FALSE	FALSE	FALSE	2
3-036-009-003	143.537	1	60	20	1	>79.5	1	0.021	lowprotection	0.042	1	3-036-009	3	36	910	90	1	9	3	125.135	4	0	0	1	0	3	Unreg - AugtoDec31	female	Tosminara	34	2	3	1. Adequate polio and VPD	2	FALSE	TRUE	FALSE	FALSE	FALSE	FALSE	FALSE	FALSE	FALSE	FALSE	FALSE	1
3-031-006-003	267.974	1	476	7	0	<1.5	0	0.005	noprotection	0.045	1	3-031-006	3	31	624	118	1	6	3	239.263	3	0	0	1	0	2	Unreg - AugtoDec31	male	Osmun	39	6	1	5. Small for polio but sent	6	FALSE	FALSE	FALSE	FALSE	FALSE	TRUE	FALSE	FALSE	FALSE	FALSE	FALSE	0	10	FALSE	FALSE
3-024-009-003	638.694	1	235	19	1	68.679	1	0.521	protected	0.046	1	3-024-009	3	24	670.054	151	2	9	3	570.262	4	0	0	2	1	1	Unreg - AugtoDec31	male	Harej	60	1	3	1. Adequate polio and VPD	1	TRUE	FALSE	FALSE	FALSE	FALSE	FALSE	FALSE	FALSE	FALSE	FALSE	FALSE	2
3-046-006-008	360.143	1	102	731	1	42.925	1	1.452	protected	0.046	1	3-046-006	3	46	270	67	1	6	8	313.971	8	0	0	1	5	2	Unreg - AugtoDec31	female	Sazida	59	1	3	1. Adequate polio and VPD	2	FALSE	TRUE	FALSE	FALSE	FALSE	FALSE	FALSE	FALSE	FALSE	FALSE	FALSE	2
3-020-007-003	795.19	1	644	>1207	1	54.701	1	0.009	noprotection	0.047	1	3-020-007	3	20	374.235	105	2	7	3	709.991	4	0	0	2	0	2	Unreg - AugtoDec31	male	Hamid	59	1	3	1. Adequate polio and VPD	1 2	TRUE	TRUE	FALSE	FALSE	FALSE	FALSE	FALSE	FALSE	FALSE	FALSE	FALSE	2
3-020-001-003	397.595	1	640	16	1	27.575	1	0.019	lowprotection	0.047	1	3-020-001	3	20	374.235	105	1	1	3	354.996	3	0	0	1	0	2	Unreg - AugtoDec31	male	Rafique	24	1	3	5. Small for polio but sent	1 2	TRUE	TRUE	FALSE	FALSE	FALSE	FALSE	FALSE	FALSE	FALSE	FALSE	FALSE	2
3-041-003-003	500.696	1	682	49	1	52.598	1	0.017	lowprotection	0.052	1	3-041-003	3	41	741.521	131	2	3	3	447.05	4	0	0	2	0	2	Unreg - AugtoDec31	male	Sohel	52	1	4	1. Adequate polio and VPD	1 2	TRUE	TRUE	FALSE	FALSE	FALSE	FALSE	FALSE	FALSE	FALSE	FALSE	FALSE	2
3-034-002-003	114.457	1	666	19	1	76.791	1	1.033	protected	0.054	1	3-034-002	3	34	1300	105	1	2	3	102.194	3	0	0	1	0	2	Unreg - AugtoDec31	male	Sajel	27	1	3	1. Adequate polio and VPD	1 2	TRUE	TRUE	FALSE	FALSE	FALSE	FALSE	FALSE	FALSE	FALSE	FALSE	FALSE	2
3-001-009-006	606.886	1	414	62	1	>79.5	1	0.036	lowprotection	0.055	1	3-001-009	3	1	516.548	72	3	9	6	529.08	8	0	0	3	3	2	Unreg - AugtoDec31	female	Reazia	72	6	4	5. Small for polio but sent	1	TRUE	FALSE	FALSE	FALSE	FALSE	FALSE	FALSE	FALSE	FALSE	FALSE	FALSE	0	10	FALSE	FALSE
3-017-010-002	887.505	1	439	>1207	1	>79.5	1	0.048	lowprotection	0.056	1	3-017-010	3	17	376.115	115	2	10	2	773.722	3	0	0	2	0	1	Unreg - AugtoDec31	female	Shehena	33	1	3	5. Small for polio but sent	1	TRUE	FALSE	FALSE	FALSE	FALSE	FALSE	FALSE	FALSE	FALSE	FALSE	FALSE	1
3-036-010-007	430.612	1	61	>1207	1	>79.5	1	0.01	lowprotection	0.058	1	3-036-010	3	36	910	90	3	10	7	375.405	8	0	0	3	3	2	Unreg - AugtoDec31	female	Asma	44	2	3	1. Adequate polio and VPD	2	FALSE	TRUE	FALSE	FALSE	FALSE	FALSE	FALSE	FALSE	FALSE	FALSE	FALSE	1
3-030-008-003	429.376	1	1056	11	1	6.776	0	1.45	protected	0.058	1	3-030-008	3	30	594.06	90	2	8	3	383.372	4	0	1	1	0	2	Unreg - AugtoDec31	male	Sufayed	47	1	3	1. Adequate polio and VPD	1	TRUE	FALSE	FALSE	FALSE	FALSE	FALSE	FALSE	FALSE	FALSE	FALSE	FALSE	2
3-029-005-003	328.498	1	653	23	1	3.967	0	0.033	lowprotection	0.06	1	3-029-005	3	29	461.063	110	1	5	3	301.863	4	0	0	1	0	3	Unreg - AugtoDec31	female	Musaraffa	14	1	4	5. Small for polio but sent	1 2	TRUE	TRUE	FALSE	FALSE	FALSE	FALSE	FALSE	FALSE	FALSE	FALSE	FALSE	2
3-029-013-005	338.087	1	651	13	1	3.14	0	0.023	lowprotection	0.062	1	3-029-013	3	29	461.063	110	1	13	5	301.863	6	0	0	1	2	3	Unreg - Jan1toPresent	male	Ebrahim	56	1	7	1. Adequate polio and VPD	1 2	TRUE	TRUE	FALSE	FALSE	FALSE	FALSE	FALSE	FALSE	FALSE	FALSE	FALSE	2
3-026-006-012	330.019	1	852	27	1	13.058	1	0.008	noprotection	0.063	1	3-026-006	3	26	738.812	168	1	6	12	575.417	12	1	0	1	3	7	Unreg - AugtoDec31	female	Roziya	70	1	3	1. Adequate polio and VPD	2 3 4	FALSE	TRUE	TRUE	TRUE	FALSE	FALSE	FALSE	FALSE	FALSE	FALSE	FALSE	2
3-014-007-006	476.673	1	619	84	1	>79.5	1	0.016	lowprotection	0.063	1	3-014-007	3	14	493.239	81	2	7	6	415.562	7	0	0	2	3	2	Unreg - AugtoDec31	female	Rojina	44	2	4	1. Adequate polio and VPD	2	FALSE	TRUE	FALSE	FALSE	FALSE	FALSE	FALSE	FALSE	FALSE	FALSE	FALSE	0	11 14	FALSE	FALSE
3-055-012-004	490.407	1	312	18	1	>79.5	1	1.08	protected	0.065	1	3-055-012	3	55	420.238	71	2	12	4	427.534	5	0	0	2	1	2	Unreg - AugtoDec31	female	Josminara	64	1	3	1. Adequate polio and VPD	1	TRUE	FALSE	FALSE	FALSE	FALSE	FALSE	FALSE	FALSE	FALSE	FALSE	FALSE	2
3-048-002-005	791.633	1	77	19	1	74.226	1	2	protected	0.067	1	3-048-002	3	48	494.998	90	3	2	5	690.141	7	0	1	2	0	4	Unreg - AugtoDec31	female	Salmantara	66	1	3	1. Adequate polio and VPD	1	TRUE	FALSE	FALSE	FALSE	FALSE	FALSE	FALSE	FALSE	FALSE	FALSE	FALSE	2
3-030-005-006	644.065	1	1054	98	1	56.124	1	0.108	protected	0.068	1	3-030-005	3	30	594.06	90	3	5	6	575.058	7	0	0	3	2	2	Unreg - AugtoDec31	male	Karimullah	36	1	4	5. Small for polio but sent	1	TRUE	FALSE	FALSE	FALSE	FALSE	FALSE	FALSE	FALSE	FALSE	FALSE	FALSE	2
3-015-002-005	614.6	1	417	7	0	>79.5	1	0.218	protected	0.068	1	3-015-002	3	15	486.45	103	2	2	5	535.805	6	0	0	2	1	3	Unreg - AugtoDec31	female	Sorifa	53	1	4	4. No polio - VPD only	1	TRUE	FALSE	FALSE	FALSE	FALSE	FALSE	FALSE	FALSE	FALSE	FALSE	FALSE	2
3-001-003-007	202.295	1	401	623	1	>79.5	1	0.25	protected	0.069	1	3-001-003	3	1	516.548	72	1	3	7	176.36	7	0	0	1	3	3	Unreg - AugtoDec31	female	Formina	70	2	3	5. Small for polio but sent	2	FALSE	TRUE	FALSE	FALSE	FALSE	FALSE	FALSE	FALSE	FALSE	FALSE	FALSE	1
3-023-010-004	737.715	1	1046	16	1	69.914	1	0.013	lowprotection	0.074	1	3-023-010	3	23	602	153	2	10	4	643.136	4	0	0	2	0	2	Unreg - AugtoDec31	female	Morija	24	1	3	1. Adequate polio and VPD	1	TRUE	FALSE	FALSE	FALSE	FALSE	FALSE	FALSE	FALSE	FALSE	FALSE	FALSE	0	10	FALSE	FALSE
3-009-012-008	877.552	1	222	>1207	1	3.944	0	0.023	lowprotection	0.078	1	3-009-012	3	9	629.779	130	3	12	8	783.528	10	0	0	3	4	3	Unreg - AugtoDec31	male	Mohammadullah	48	1	3	5. Small for polio but sent	1	TRUE	FALSE	FALSE	FALSE	FALSE	FALSE	FALSE	FALSE	FALSE	FALSE	FALSE	2
3-006-001-004	625.648	1	822	12	1	11.369	1	0.056	lowprotection	0.079	1	3-006-001	3	6	565.183	118	2	1	4	528.325	4	0	0	2	0	2	Unreg - AugtoDec31	male	Nojim	22	1	3	1. Adequate polio and VPD	1	TRUE	FALSE	FALSE	FALSE	FALSE	FALSE	FALSE	FALSE	FALSE	FALSE	FALSE	0	10	FALSE	FALSE
3-040-008-003	275.685	1	265	47	1	56.87	1	0.009	noprotection	0.082	1	3-040-008	3	40	373.774	71	1	8	3	240.341	3	0	0	1	0	2	Unreg - AugtoDec31	female	Arafa	35	1	2	5. Small for polio but sent	1	TRUE	FALSE	FALSE	FALSE	FALSE	FALSE	FALSE	FALSE	FALSE	FALSE	FALSE	0	1	TRUE	FALSE
3-040-004-005	538.364	1	264	8	0	3.976	0	0.01	lowprotection	0.083	1	3-040-004	3	40	373.774	71	2	4	5	721.023	11	1	0	2	1	7	Unreg - AugtoDec31	male	Easor	79	4	2	5. Small for polio but sent	6	FALSE	FALSE	FALSE	FALSE	FALSE	TRUE	FALSE	FALSE	FALSE	FALSE	FALSE	0	1	TRUE	FALSE
3-019-004-004	183.838	1	1031	177	1	74.071	1	0.448	protected	0.083	1	3-019-004	3	19	925	120	1	4	4	164.141	4	0	0	1	1	2	Unreg - AugtoDec31	male	Anaytullah	41	3	4	5. Small for polio but sent	1 2	TRUE	TRUE	FALSE	FALSE	FALSE	FALSE	FALSE	FALSE	FALSE	FALSE	FALSE	2
3-039-013-008	684.72	1	882	>1207	1	>79.5	1	0.002	noprotection	0.091	1	3-039-013	3	39	372	85	2	13	8	578.208	8	0	0	2	4	2	Unreg - AugtoDec31	male	Suhan	13	1	3	1. Adequate polio and VPD	1	TRUE	FALSE	FALSE	FALSE	FALSE	FALSE	FALSE	FALSE	FALSE	FALSE	FALSE	0	1	TRUE	FALSE
3-035-007-008	631.152	1	1066	13	1	5.151	0	0.01	lowprotection	0.095	1	3-035-007	3	35	883	192	2	7	8	550.235	8	0	0	2	2	4	Unreg - AugtoDec31	female	Ayesa	47	5	3	5. Small for polio but sent	1	TRUE	FALSE	FALSE	FALSE	FALSE	FALSE	FALSE	FALSE	FALSE	FALSE	FALSE	2
3-008-006-009	152.952	1	5	62	1	>79.5	1	1.467	protected	0.098	1	3-008-006	3	8	768.987	83	1	6	9	136.564	9	0	0	1	3	5	Unreg - AugtoDec31	male	Ayas	62	1	3	1. Adequate polio and VPD	2	FALSE	TRUE	FALSE	FALSE	FALSE	FALSE	FALSE	FALSE	FALSE	FALSE	FALSE	2
3-019-009-008	183.838	1	1036	>1207	1	2.96	0	0.657	protected	0.099	1	3-019-009	3	19	925	120	1	9	8	164.141	8	0	0	1	4	3	Unreg - AugtoDec31	male	Mohamad	68	2	3	1. Adequate polio and VPD	1 2	TRUE	TRUE	FALSE	FALSE	FALSE	FALSE	FALSE	FALSE	FALSE	FALSE	FALSE	1
3-022-011-005	223.262	1	456	12	1	32.492	1	0.019	lowprotection	0.101	1	3-022-011	3	22	888.604	140	1	11	5	199.341	5	0	0	1	2	2	Unreg - AugtoDec31	male	Hares	57	3	3	5. Small for polio but sent	5	FALSE	FALSE	FALSE	FALSE	TRUE	FALSE	FALSE	FALSE	FALSE	FALSE	FALSE	2
3-010-010-007	273.221	1	34	25	1	49.973	1	0.029	lowprotection	0.102	1	3-010-010	3	10	987.109	90	2	10	7	346.08	8	1	0	2	3	2	Unreg - AugtoDec31	male	Sohail	17	1	3	5. Small for polio but sent	2	FALSE	TRUE	FALSE	FALSE	FALSE	FALSE	FALSE	FALSE	FALSE	FALSE	FALSE	0	1	TRUE	FALSE
3-033-002-006	700.813	1	261	32	1	61.755	1	0.26	protected	0.105	1	3-033-002	3	33	550	136	2	2	6	938.589	8	1	0	2	3	2	Unreg - AugtoDec31	male	Mohammadullah	51	1	3	1. Adequate polio and VPD	1	TRUE	FALSE	FALSE	FALSE	FALSE	FALSE	FALSE	FALSE	FALSE	FALSE	FALSE	2
3-035-013-002	325.797	1	1068	8	0	2.901	0	0.024	lowprotection	0.106	1	3-035-013	3	35	883	192	1	13	2	275.118	2	0	0	1	0	1	Unreg - AugtoDec31	male	Jahid	22	1	3	1. Adequate polio and VPD	1	TRUE	FALSE	FALSE	FALSE	FALSE	FALSE	FALSE	FALSE	FALSE	FALSE	FALSE	2
3-032-011-004	373.86	1	869	336	1	>79.5	1	0.006	noprotection	0.108	1	3-032-011	3	32	969.869	121	2	11	4	315.704	5	0	0	2	0	3	Unreg - AugtoDec31	male	Yeasor	23	1	2	5. Small for polio but sent	1	TRUE	FALSE	FALSE	FALSE	FALSE	FALSE	FALSE	FALSE	FALSE	FALSE	FALSE	2
3-025-011-004	359.358	1	469	1064	1	38.975	1	0.016	lowprotection	0.111	1	3-025-011	3	25	432.136	107	1	11	4	313.286	4	0	0	1	1	2	Unreg - AugtoDec31	female	Sohamoni	39	1	3	1. Adequate polio and VPD	1 2	TRUE	TRUE	FALSE	FALSE	FALSE	FALSE	FALSE	FALSE	FALSE	FALSE	FALSE	0	10	FALSE	FALSE
3-022-001-006	893.05	1	449	927	1	2.747	0	0.023	lowprotection	0.116	1	3-022-001	3	22	888.604	140	4	1	6	996.707	7	1	0	4	0	2	Unreg - AugtoDec31	male	Yesin	30	1	3	1. Adequate polio and VPD	1 2	TRUE	TRUE	FALSE	FALSE	FALSE	FALSE	FALSE	FALSE	FALSE	FALSE	FALSE	1
3-026-007-003	644.467	1	857	17	1	41.334	1	0.01	lowprotection	0.129	1	3-026-007	3	26	738.812	168	2	7	3	863.126	5	1	0	2	0	2	Unreg - AugtoDec31	male	Yeares	59	1	3	5. Small for polio but sent	1 2	TRUE	TRUE	FALSE	FALSE	FALSE	FALSE	FALSE	FALSE	FALSE	FALSE	FALSE	2
3-010-006-009	132.325	1	29	57	1	>79.5	1	0.017	lowprotection	0.131	1	3-010-006	3	10	987.109	90	1	6	9	115.36	10	0	0	1	4	5	Unreg - AugtoDec31	female	Somira	57	1	3	1. Adequate polio and VPD	2	FALSE	TRUE	FALSE	FALSE	FALSE	FALSE	FALSE	FALSE	FALSE	FALSE	FALSE	2
3-001-005-007	197.523	1	405	>1207	1	2.088	0	0.059	lowprotection	0.138	1	3-001-005	3	1	516.548	72	1	5	7	176.36	7	0	0	1	3	3	Unreg - AugtoDec31	male	Tarek	25	1	3	4. No polio - VPD only	7	FALSE	FALSE	FALSE	FALSE	FALSE	FALSE	TRUE	FALSE	FALSE	FALSE	FALSE	0	10	FALSE	FALSE
3-002-010-006	439.811	1	608	25	1	>79.5	1	0.041	lowprotection	0.141	1	3-002-010	3	2	920.411	147	2	10	6	404.151	6	0	0	2	1	3	Unreg - AugtoDec31	female	Ruhana	22	1	3	1. Adequate polio and VPD	1	TRUE	FALSE	FALSE	FALSE	FALSE	FALSE	FALSE	FALSE	FALSE	FALSE	FALSE	2
3-031-004-003	267.974	1	475	>1207	1	>79.5	1	0.084	lowprotection	0.141	1	3-031-004	3	31	624	118	1	4	3	239.263	3	0	0	1	0	2	Unreg - AugtoDec31	male	Yeachin	36	1	4	1. Adequate polio and VPD	1	TRUE	FALSE	FALSE	FALSE	FALSE	FALSE	FALSE	FALSE	FALSE	FALSE	FALSE	1
3-050-001-006	566.195	1	520	74	1	59.692	1	0.205	protected	0.141	1	3-050-001	3	50	405	79	2	1	6	493.606	6	0	0	2	1	3	Unreg - AugtoDec31	female	Mayeda	59	1	3	1. Adequate polio and VPD	1 2	TRUE	TRUE	FALSE	FALSE	FALSE	FALSE	FALSE	FALSE	FALSE	FALSE	FALSE	2
3-026-010-003	340.708	1	855	15	1	61.253	1	0.097	lowprotection	0.142	1	3-026-010	3	26	738.812	168	1	10	3	287.709	3	0	0	1	1	1	Unreg - 2016to2017	male	Omar	22	1	1	5. Small for polio but sent	1	TRUE	FALSE	FALSE	FALSE	FALSE	FALSE	FALSE	FALSE	FALSE	FALSE	FALSE	2
3-018-003-004	307.59	1	630	115	1	56.712	1	0.024	lowprotection	0.146	1	3-018-003	3	18	1013.55	110	2	3	4	274.634	4	0	0	2	0	2	Unreg - AugtoDec31	male	Rifaj	49	1	3	1. Adequate polio and VPD	1	TRUE	FALSE	FALSE	FALSE	FALSE	FALSE	FALSE	FALSE	FALSE	FALSE	FALSE	0	1 11 14	TRUE	FALSE
3-018-008-003	315.021	1	635	536	1	>79.5	1	0.685	protected	0.152	1	3-018-008	3	18	1013.55	110	2	8	3	274.634	4	0	0	2	0	2	Unreg - AugtoDec31	female	Omama	54	1	3	1. Adequate polio and VPD	1	TRUE	FALSE	FALSE	FALSE	FALSE	FALSE	FALSE	FALSE	FALSE	FALSE	FALSE	2
3-026-009-003	322.234	1	853	>1207	1	53.468	1	0.019	lowprotection	0.153	1	3-026-009	3	26	738.812	168	1	9	3	287.709	3	0	0	1	0	2	Unreg - AugtoDec31	male	Salman	34	1	1	1. Adequate polio and VPD	2 3 4	FALSE	TRUE	TRUE	TRUE	FALSE	FALSE	FALSE	FALSE	FALSE	FALSE	FALSE	2
3-013-012-003	335.499	1	17	25	1	>79.5	1	0.06	lowprotection	0.153	1	3-013-012	3	13	464.461	104	1	12	3	283.31	3	0	0	1	0	2	Unreg - AugtoDec31	male	Umair	22	1	3	5. Small for polio but sent	2	FALSE	TRUE	FALSE	FALSE	FALSE	FALSE	FALSE	FALSE	FALSE	FALSE	FALSE	1
3-031-010-004	548.897	1	478	>1207	1	26.645	1	0.007	noprotection	0.154	1	3-031-010	3	31	624	118	2	10	4	478.526	4	0	0	2	0	2	Unreg - AugtoDec31	female	Kofina	41	1	3	1. Adequate polio and VPD	1	TRUE	FALSE	FALSE	FALSE	FALSE	FALSE	FALSE	FALSE	FALSE	FALSE	FALSE	1
3-026-003-006	322.234	1	850	>1207	1	>79.5	1	0.079	lowprotection	0.156	1	3-026-003	3	26	738.812	168	1	3	6	287.709	6	0	0	1	3	2	Unreg - 2016to2017	male	Yeasin	25	1	1	5. Small for polio but sent	2 3 4	FALSE	TRUE	TRUE	TRUE	FALSE	FALSE	FALSE	FALSE	FALSE	FALSE	FALSE	2
3-042-001-002	417.793	1	1076	15	1	77.413	1	0.972	protected	0.16	1	3-042-001	3	42	563.044	83	2	1	2	373.03	4	0	1	1	0	2	Unreg - AugtoDec31	male	Emon	55	1	2	5. Small for polio but sent	1	TRUE	FALSE	FALSE	FALSE	FALSE	FALSE	FALSE	FALSE	FALSE	FALSE	FALSE	2
3-038-003-004	325.868	1	484	20	1	32.016	1	0.002	noprotection	0.164	1	3-038-003	3	38	481	108	1	3	4	284.09	4	0	0	1	2	1	Unreg - AugtoDec31	female	Nurmarja	30	1	3	1. Adequate polio and VPD	1 2	TRUE	TRUE	FALSE	FALSE	FALSE	FALSE	FALSE	FALSE	FALSE	FALSE	FALSE	2
3-052-011-004	364.935	1	713	61	1	6.203	0	0.023	lowprotection	0.165	1	3-052-011	3	52	543.31	72	2	11	4	503.019	5	1	0	2	0	2	Unreg - AugtoDec31	female	Tosrufa	23	1	3	5. Small for polio but sent	1 2	TRUE	TRUE	FALSE	FALSE	FALSE	FALSE	FALSE	FALSE	FALSE	FALSE	FALSE	2
3-043-005-007	383.783	1	892	509	1	37.418	1	0.588	protected	0.174	1	3-043-005	3	43	328.625	89	1	5	7	342.663	7	0	0	1	5	1	Unreg - AugtoDec31	male	Hojjot	52	1	3	1. Adequate polio and VPD	4 8	FALSE	FALSE	FALSE	TRUE	FALSE	FALSE	FALSE	TRUE	FALSE	FALSE	FALSE	2
3-016-012-004	343.7	1	816	714	1	14.937	1	0.139	protected	0.175	1	3-016-012	3	16	434.932	103	1	12	4	299.636	4	0	0	1	1	2	Unreg - AugtoDec31	female	Jisma	35	7	4	5. Small for polio but sent	3	FALSE	FALSE	TRUE	FALSE	FALSE	FALSE	FALSE	FALSE	FALSE	FALSE	FALSE	0	6 14	FALSE	FALSE
3-004-005-005	952.412	1	206	300	1	58.519	1	0.079	lowprotection	0.187	1	3-004-005	3	4	537.798	124	3	5	5	875.189	5	0	0	3	1	1	Unreg - AugtoDec31	female	Rima	16	1	3	5. Small for polio but sent	1	TRUE	FALSE	FALSE	FALSE	FALSE	FALSE	FALSE	FALSE	FALSE	FALSE	FALSE	2
3-020-002-004	386.319	1	643	12	1	74.91	1	0.189	protected	0.193	1	3-020-002	3	20	374.235	105	1	2	4	354.996	4	0	0	1	0	3	Unreg - AugtoDec31	female	Saima	17	1	3	5. Small for polio but sent	1	TRUE	FALSE	FALSE	FALSE	FALSE	FALSE	FALSE	FALSE	FALSE	FALSE	FALSE	2
3-050-003-006	552.838	1	515	93	1	19.027	1	0.015	lowprotection	0.205	1	3-050-003	3	50	405	79	2	3	6	493.606	7	0	1	1	3	2	Unreg - AugtoDec31	male	Rekan	38	2	3	1. Adequate polio and VPD	1 2	TRUE	TRUE	FALSE	FALSE	FALSE	FALSE	FALSE	FALSE	FALSE	FALSE	FALSE	1
3-052-006-005	547.403	1	712	11	1	42.628	1	0.029	lowprotection	0.225	1	3-052-006	3	52	543.31	72	3	6	5	503.019	5	0	0	3	0	2	Unreg - AugtoDec31	female	Asma	13	1	3	1. Adequate polio and VPD	1 2	TRUE	TRUE	FALSE	FALSE	FALSE	FALSE	FALSE	FALSE	FALSE	FALSE	FALSE	2
3-048-007-014	1030.61	1	85	9	0	3.795	0	0.022	lowprotection	0.228	1	3-048-007	3	48	494.998	90	4	7	14	1150.23	15	1	0	4	2	8	Unreg - AugtoDec31	male	Raihan	24	5	3	1. Adequate polio and VPD	6	FALSE	FALSE	FALSE	FALSE	FALSE	TRUE	FALSE	FALSE	FALSE	FALSE	FALSE	2
3-001-008-003	395.046	1	413	>1207	1	<1.5	0	0.037	lowprotection	0.23	1	3-001-008	3	1	516.548	72	2	8	3	529.08	5	1	0	2	0	2	Unreg - AugtoDec31	male	Ayes	40	2	3	5. Small for polio but sent	1	TRUE	FALSE	FALSE	FALSE	FALSE	FALSE	FALSE	FALSE	FALSE	FALSE	FALSE	2
3-051-002-003	338.907	1	908	19	1	74.389	1	0.036	lowprotection	0.232	1	3-051-002	3	51	420	95	1	2	3	286.188	4	0	0	1	0	3	Unreg - AugtoDec31	male	Shahed	14	1	3	4. No polio - VPD only	1	TRUE	FALSE	FALSE	FALSE	FALSE	FALSE	FALSE	FALSE	FALSE	FALSE	FALSE	2
3-047-012-004	1408.94	1	699	30	1	29.695	1	0.056	lowprotection	0.235	1	3-047-012	3	47	195.715	95	2	12	4	1228.31	6	0	0	2	2	2	Unreg - pre2016	female	Rifa	50	1	1	1. Adequate polio and VPD	1 2	TRUE	TRUE	FALSE	FALSE	FALSE	FALSE	FALSE	FALSE	FALSE	FALSE	FALSE	2
3-054-013-005	502.578	1	1107	69	1	>79.5	1	0.12	protected	0.238	1	3-054-013	3	54	547.008	97	2	13	5	448.731	8	0	1	1	0	6	Unreg - AugtoDec31	male	Sohid	47	1	3	5. Small for polio but sent	1	TRUE	FALSE	FALSE	FALSE	FALSE	FALSE	FALSE	FALSE	FALSE	FALSE	FALSE	0	1	TRUE	FALSE
3-054-012-007	257.36	1	1102	18	1	>79.5	1	0.025	lowprotection	0.239	1	3-054-012	3	54	547.008	97	1	12	7	448.731	8	1	0	1	3	3	Unreg - AugtoDec31	female	Jana	60	1	3	4. No polio - VPD only	1	TRUE	FALSE	FALSE	FALSE	FALSE	FALSE	FALSE	FALSE	FALSE	FALSE	FALSE	0	11	FALSE	FALSE
3-035-001-003	315.576	1	1062	>1207	1	>79.5	1	>2	protected	0.245	1	3-035-001	3	35	883	192	1	1	3	275.118	3	0	0	1	0	2	Unreg - AugtoDec31	female	Nurankis	51	1	3	1. Adequate polio and VPD	1	TRUE	FALSE	FALSE	FALSE	FALSE	FALSE	FALSE	FALSE	FALSE	FALSE	FALSE	2
3-020-006-003	386.319	1	639	12	1	5.227	0	0.062	lowprotection	0.246	1	3-020-006	3	20	374.235	105	1	6	3	354.996	3	0	0	1	0	2	Unreg - AugtoDec31	female	Bokiya	19	1	3	1. Adequate polio and VPD	1	TRUE	FALSE	FALSE	FALSE	FALSE	FALSE	FALSE	FALSE	FALSE	FALSE	FALSE	0	1 10	TRUE	FALSE
3-035-006-004	631.152	1	1065	>1207	1	>79.5	1	0.019	lowprotection	0.249	1	3-035-006	3	35	883	192	2	6	4	550.235	8	0	0	2	3	3	Unreg - AugtoDec31	female	Johora	42	1	3	1. Adequate polio and VPD	1	TRUE	FALSE	FALSE	FALSE	FALSE	FALSE	FALSE	FALSE	FALSE	FALSE	FALSE	0	1	TRUE	FALSE
3-008-009-008	646.883	1	12	>1207	1	3.903	0	0.071	lowprotection	0.252	1	3-008-009	3	8	768.987	83	4	9	8	546.257	8	0	0	4	2	2	Unreg - AugtoDec31	male	Sohan	13	2	3	5. Small for polio but sent	2	FALSE	TRUE	FALSE	FALSE	FALSE	FALSE	FALSE	FALSE	FALSE	FALSE	FALSE	0	10	FALSE	FALSE
3-006-002-006	625.648	1	828	107	1	45.738	1	0.759	protected	0.255	1	3-006-002	3	6	565.183	118	2	2	6	528.325	6	0	0	2	2	2	Unreg - pre2016	male	Robiulhossen	21	1	3	5. Small for polio but sent	1 2 8	TRUE	TRUE	FALSE	FALSE	FALSE	FALSE	FALSE	TRUE	FALSE	FALSE	FALSE	0	3 11	FALSE	FALSE
3-006-013-008	625.648	1	820	15	1	20.022	1	0.015	lowprotection	0.261	1	3-006-013	3	6	565.183	118	2	13	8	528.325	8	0	0	2	4	2	Unreg - AugtoDec31	male	Omor	21	1	3	5. Small for polio but sent	4	FALSE	FALSE	FALSE	TRUE	FALSE	FALSE	FALSE	FALSE	FALSE	FALSE	FALSE	2
3-004-001-004	952.412	1	202	11	1	4.126	0	0.031	lowprotection	0.267	1	3-004-001	3	4	537.798	124	3	1	4	875.189	5	0	1	2	0	2	Unreg - AugtoDec31	female	Ataka	23	1	3	5. Small for polio but sent	1	TRUE	FALSE	FALSE	FALSE	FALSE	FALSE	FALSE	FALSE	FALSE	FALSE	FALSE	0	10	FALSE	FALSE
3-011-011-003	676.243	1	36	66	1	73.006	1	0.202	protected	0.267	1	3-011-011	3	11	952.892	148	3	11	3	589.545	4	0	0	3	0	1	Unreg - AugtoDec31	female	Asma	50	5	4	5. Small for polio but sent	1	TRUE	FALSE	FALSE	FALSE	FALSE	FALSE	FALSE	FALSE	FALSE	FALSE	FALSE	0	1	TRUE	FALSE
3-043-008-005	786.11	1	899	26	1	>79.5	1	0.54	protected	0.3	1	3-043-008	3	43	328.625	89	2	8	5	685.327	6	0	0	2	2	2	Unreg - 2016to2017	female	Formina	47	1	1	1. Adequate polio and VPD	1 2	TRUE	TRUE	FALSE	FALSE	FALSE	FALSE	FALSE	FALSE	FALSE	FALSE	FALSE	2
3-047-010-004	1454.58	1	695	5	0	2.863	0	0.135	protected	0.316	1	3-047-010	3	47	195.715	95	2	10	4	1228.31	4	0	0	2	0	2	Unreg - AugtoDec31	male	Rashed	13	1	3	1. Adequate polio and VPD	1 2	TRUE	TRUE	FALSE	FALSE	FALSE	FALSE	FALSE	FALSE	FALSE	FALSE	FALSE	0	1	TRUE	FALSE
3-034-010-005	468.889	1	675	13	1	60.798	1	0.238	protected	0.321	1	3-034-010	3	34	1300	105	4	10	5	408.775	8	0	1	3	2	2	Unreg - AugtoDec31	female	Mustokima	63	1	3	1. Adequate polio and VPD	1 2	TRUE	TRUE	FALSE	FALSE	FALSE	FALSE	FALSE	FALSE	FALSE	FALSE	FALSE	2
3-024-002-003	654.125	1	241	49	1	38.655	1	0.276	protected	0.34	1	3-024-002	3	24	670.054	151	2	2	3	855.394	5	1	0	2	0	2	Unreg - AugtoDec31	female	Josmin	55	1	3	1. Adequate polio and VPD	1	TRUE	FALSE	FALSE	FALSE	FALSE	FALSE	FALSE	FALSE	FALSE	FALSE	FALSE	2
3-052-002-004	375.587	1	704	17	1	58.142	1	0.063	lowprotection	0.344	1	3-052-002	3	52	543.31	72	2	2	4	335.346	4	0	0	2	0	2	Unreg - AugtoDec31	male	Hasan	25	1	3	1. Adequate polio and VPD	1 2	TRUE	TRUE	FALSE	FALSE	FALSE	FALSE	FALSE	FALSE	FALSE	FALSE	FALSE	2
3-022-009-003	223.262	1	455	>1207	1	35.606	1	0.012	lowprotection	0.348	1	3-022-009	3	22	888.604	140	1	9	3	199.341	3	0	0	1	0	2	Unreg - AugtoDec31	male	Mostafa	37	4	3	5. Small for polio but sent	1	TRUE	FALSE	FALSE	FALSE	FALSE	FALSE	FALSE	FALSE	FALSE	FALSE	FALSE	2
3-039-003-003	663.238	1	878	19	1	32.661	1	0.051	lowprotection	0.359	1	3-039-003	3	39	372	85	2	3	3	578.208	4	0	0	2	0	2	Unreg - AugtoDec31	female	Asmida	68	1	3	1. Adequate polio and VPD	2	FALSE	TRUE	FALSE	FALSE	FALSE	FALSE	FALSE	FALSE	FALSE	FALSE	FALSE	0	10	FALSE	FALSE
3-021-009-005	700.729	1	842	72	1	44.023	1	0.161	protected	0.36	1	3-021-009	3	21	675.448	167	2	9	5	625.651	6	0	1	1	2	2	Unreg - AugtoDec31	male	Surotalom	35	1	2	1. Adequate polio and VPD	1 3	TRUE	FALSE	TRUE	FALSE	FALSE	FALSE	FALSE	FALSE	FALSE	FALSE	FALSE	1
3-007-002-003	331.703	1	231	>1207	1	72.417	1	0.14	protected	0.368	1	3-007-002	3	7	675	158	1	2	3	296.163	3	0	0	1	0	2	Unreg - AugtoDec31	male	Faruk	38	1	3	1. Adequate polio and VPD	1	TRUE	FALSE	FALSE	FALSE	FALSE	FALSE	FALSE	FALSE	FALSE	FALSE	FALSE	0	1 11	TRUE	FALSE
3-001-002-003	208.847	1	403	7	0	3.59	0	0.057	lowprotection	0.406	1	3-001-002	3	1	516.548	72	1	2	3	176.36	3	0	0	1	0	2	Unreg - AugtoDec31	male	Fowes	22	1	3	5. Small for polio but sent	2	FALSE	TRUE	FALSE	FALSE	FALSE	FALSE	FALSE	FALSE	FALSE	FALSE	FALSE	1
3-038-007-003	636.362	1	494	853	1	34.36	1	0.07	lowprotection	0.41	1	3-038-007	3	38	481	108	2	7	3	568.181	4	0	0	2	0	2	Unreg - AugtoDec31	male	Rofiq	27	1	3	1. Adequate polio and VPD	1	TRUE	FALSE	FALSE	FALSE	FALSE	FALSE	FALSE	FALSE	FALSE	FALSE	FALSE	2
3-045-013-003	292.253	1	283	433	1	44.652	1	0.044	lowprotection	0.417	1	3-045-013	3	45	630.598	123	1	13	3	246.792	3	0	0	1	0	2	Unreg - AugtoDec31	male	Anas	19	1	3	5. Small for polio but sent	1	TRUE	FALSE	FALSE	FALSE	FALSE	FALSE	FALSE	FALSE	FALSE	FALSE	FALSE	2
3-051-004-002	328.275	1	905	54	1	>79.5	1	0.016	lowprotection	0.422	1	3-051-004	3	51	420	95	1	4	2	572.377	5	1	0	1	0	3	Unreg - AugtoDec31	female	Ritaz	29	1	3	5. Small for polio but sent	1 2	TRUE	TRUE	FALSE	FALSE	FALSE	FALSE	FALSE	FALSE	FALSE	FALSE	FALSE	2
3-046-004-007	720.285	1	98	>1207	1	>79.5	1	0.176	protected	0.442	1	3-046-004	3	46	270	67	2	4	7	627.941	7	0	0	2	3	2	Unreg - AugtoDec31	female	Sadia	44	2	3	1. Adequate polio and VPD	2	FALSE	TRUE	FALSE	FALSE	FALSE	FALSE	FALSE	FALSE	FALSE	FALSE	FALSE	2
3-024-005-005	310.29	1	242	163	1	61.361	1	0.059	lowprotection	0.454	1	3-024-005	3	24	670.054	151	1	5	5	285.131	5	0	0	1	2	2	Unreg - AugtoDec31	female	Somaya	19	1	3	5. Small for polio but sent	1	TRUE	FALSE	FALSE	FALSE	FALSE	FALSE	FALSE	FALSE	FALSE	FALSE	FALSE	0	10	FALSE	FALSE
3-052-007-009	375.587	1	720	88	1	51.027	1	0.112	protected	0.455	1	3-052-007	3	52	543.31	72	2	7	9	335.346	12	0	0	2	3	7	Unreg - AugtoDec31	male	Zannotullah	51	1	4	1. Adequate polio and VPD	1 2	TRUE	TRUE	FALSE	FALSE	FALSE	FALSE	FALSE	FALSE	FALSE	FALSE	FALSE	2
3-012-010-004	510.976	1	1015	>1207	1	2.327	0	0.187	protected	0.46	1	3-012-010	3	12	504.353	86	2	10	4	431.491	4	0	0	2	0	2	Unreg - AugtoDec31	male	Yeaser	18	2	3	4. No polio - VPD only	1 2	TRUE	TRUE	FALSE	FALSE	FALSE	FALSE	FALSE	FALSE	FALSE	FALSE	FALSE	1
3-028-010-004	353.137	1	53	>1207	1	>79.5	1	0.047	lowprotection	0.471	1	3-028-010	3	28	1479.53	120	3	10	4	307.863	6	0	0	3	1	2	Unreg - AugtoDec31	female	Sominara	50	1	4	1. Adequate polio and VPD	2	FALSE	TRUE	FALSE	FALSE	FALSE	FALSE	FALSE	FALSE	FALSE	FALSE	FALSE	2
3-050-008-004	584.533	1	523	4	0	2.114	0	0.059	lowprotection	0.475	1	3-050-008	3	50	405	79	2	8	4	493.606	4	0	0	2	0	2	Unreg - AugtoDec31	male	Romun	13	1	3	1. Adequate polio and VPD	2	FALSE	TRUE	FALSE	FALSE	FALSE	FALSE	FALSE	FALSE	FALSE	FALSE	FALSE	0	10	FALSE	FALSE
3-030-006-005	219.875	1	1057	>1207	1	>79.5	1	0.113	protected	0.489	1	3-030-006	3	30	594.06	90	1	6	5	191.686	5	0	0	1	2	2	Unreg - pre2016	female	Rumana	55	1	5	1. Adequate polio and VPD	1	TRUE	FALSE	FALSE	FALSE	FALSE	FALSE	FALSE	FALSE	FALSE	FALSE	FALSE	2
3-008-002-003	161.721	1	2	38	1	62.052	1	0.053	lowprotection	0.506	1	3-008-002	3	8	768.987	83	1	2	3	136.564	3	0	0	1	0	2	Unreg - 2016to2017	male	Shohid	23	2	3	1. Adequate polio and VPD	2	FALSE	TRUE	FALSE	FALSE	FALSE	FALSE	FALSE	FALSE	FALSE	FALSE	FALSE	2
3-017-007-003	433.284	1	442	9	0	45.242	1	0.677	protected	0.516	1	3-017-007	3	17	376.115	115	1	7	3	386.861	3	0	0	1	0	2	Unreg - AugtoDec31	male	Sowaib	78	1	4	1. Adequate polio and VPD	7	FALSE	FALSE	FALSE	FALSE	FALSE	FALSE	TRUE	FALSE	FALSE	FALSE	FALSE	0	2	FALSE	TRUE
3-007-010-013	663.406	1	225	15	1	56.003	1	0.049	lowprotection	0.523	1	3-007-010	3	7	675	158	2	10	13	592.327	13	0	0	2	4	7	Unreg - AugtoDec31	male	Sajed	49	1	3	5. Small for polio but sent	1	TRUE	FALSE	FALSE	FALSE	FALSE	FALSE	FALSE	FALSE	FALSE	FALSE	FALSE	0	1	TRUE	FALSE
3-048-008-009	263.878	1	81	174	1	45.686	1	1.473	protected	0.536	1	3-048-008	3	48	494.998	90	1	8	9	230.047	9	0	0	1	4	4	Unreg - AugtoDec31	female	Nurkoli	59	1	3	1. Adequate polio and VPD	1	TRUE	FALSE	FALSE	FALSE	FALSE	FALSE	FALSE	FALSE	FALSE	FALSE	FALSE	2
3-019-012-006	376.559	1	1037	8	0	70.677	1	0.31	protected	0.575	1	3-019-012	3	19	925	120	2	12	6	328.282	6	0	0	2	2	2	Unreg - AugtoDec31	female	Johara	33	1	4	4. No polio - VPD only	1	TRUE	FALSE	FALSE	FALSE	FALSE	FALSE	FALSE	FALSE	FALSE	FALSE	FALSE	2
3-041-005-011	250.348	1	686	55	1	21.205	1	0.055	lowprotection	0.584	1	3-041-005	3	41	741.521	131	1	5	11	223.525	11	0	0	1	3	7	Unreg - AugtoDec31	male	Anyatulla	56	1	3	5. Small for polio but sent	1 2	TRUE	TRUE	FALSE	FALSE	FALSE	FALSE	FALSE	FALSE	FALSE	FALSE	FALSE	2
3-010-008-004	387.61	1	32	51	1	59.953	1	0.21	protected	0.602	1	3-010-008	3	10	987.109	90	3	8	4	346.08	5	0	0	3	0	2	Unreg - AugtoDec31	male	Mosafut	41	1	3	1. Adequate polio and VPD	2	FALSE	TRUE	FALSE	FALSE	FALSE	FALSE	FALSE	FALSE	FALSE	FALSE	FALSE	2
3-038-005-004	325.868	1	486	>1207	1	48.342	1	0.136	protected	0.605	1	3-038-005	3	38	481	108	1	5	4	284.09	4	0	0	1	1	2	Unreg - AugtoDec31	female	Mokaroma	55	1	3	1. Adequate polio and VPD	1	TRUE	FALSE	FALSE	FALSE	FALSE	FALSE	FALSE	FALSE	FALSE	FALSE	FALSE	2
3-028-002-003	117.712	1	47	20	1	75.898	1	0.075	lowprotection	0.634	1	3-028-002	3	28	1479.53	120	1	2	3	102.621	3	0	0	1	0	2	Unreg - AugtoDec31	female	Raseda	55	7	3	1. Adequate polio and VPD	3	FALSE	FALSE	TRUE	FALSE	FALSE	FALSE	FALSE	FALSE	FALSE	FALSE	FALSE	0	11	FALSE	FALSE
3-028-007-008	114.935	1	51	>1207	1	>79.5	1	0.055	lowprotection	0.648	1	3-028-007	3	28	1479.53	120	1	7	8	102.621	8	0	0	1	1	6	Unreg - AugtoDec31	male	Hares	44	1	3	1. Adequate polio and VPD	2	FALSE	TRUE	FALSE	FALSE	FALSE	FALSE	FALSE	FALSE	FALSE	FALSE	FALSE	2
3-045-011-007	283.084	1	277	106	1	64.451	1	0.219	protected	0.65	1	3-045-011	3	45	630.598	123	1	11	7	246.792	8	0	0	1	2	5	Unreg - AugtoDec31	female	Dildar	74	1	3	1. Adequate polio and VPD	1	TRUE	FALSE	FALSE	FALSE	FALSE	FALSE	FALSE	FALSE	FALSE	FALSE	FALSE	2
3-044-003-004	444.567	1	497	>1207	1	>79.5	1	0.336	protected	0.663	1	3-044-003	3	44	300.341	92	1	3	4	387.571	4	0	0	1	1	2	Unreg - AugtoDec31	female	Kismot	78	1	4	5. Small for polio but sent	2	FALSE	TRUE	FALSE	FALSE	FALSE	FALSE	FALSE	FALSE	FALSE	FALSE	FALSE	1
3-050-002-002	276.419	1	513	27	1	59.338	1	0.034	lowprotection	0.677	1	3-050-002	3	50	405	79	1	2	2	246.803	5	0	0	1	1	3	Unreg - AugtoDec31	male	Raiz	27	1	3	5. Small for polio but sent	1	TRUE	FALSE	FALSE	FALSE	FALSE	FALSE	FALSE	FALSE	FALSE	FALSE	FALSE	2
3-040-007-008	551.37	1	272	10	1	31.281	1	0.509	protected	0.693	1	3-040-007	3	40	373.774	71	2	7	8	480.682	8	0	0	2	4	2	Unreg - AugtoDec31	female	Rabeya	42	1	2	1. Adequate polio and VPD	1	TRUE	FALSE	FALSE	FALSE	FALSE	FALSE	FALSE	FALSE	FALSE	FALSE	FALSE	2
3-038-004-003	636.362	1	483	>1207	1	48.733	1	0.028	lowprotection	0.7	1	3-038-004	3	38	481	108	2	4	3	568.181	4	0	0	2	0	2	Unreg - AugtoDec31	male	Yeaser	39	1	3	1. Adequate polio and VPD	1	TRUE	FALSE	FALSE	FALSE	FALSE	FALSE	FALSE	FALSE	FALSE	FALSE	FALSE	2
3-004-007-004	634.941	1	204	>1207	1	>79.5	1	0.196	protected	0.7	1	3-004-007	3	4	537.798	124	2	7	4	583.459	4	0	0	2	0	2	Unreg - AugtoDec31	female	Raseda	23	1	3	5. Small for polio but sent	2	FALSE	TRUE	FALSE	FALSE	FALSE	FALSE	FALSE	FALSE	FALSE	FALSE	FALSE	0	10	FALSE	FALSE
3-043-013-004	383.783	1	903	86	1	>79.5	1	0.641	protected	0.717	1	3-043-013	3	43	328.625	89	1	13	4	342.663	4	0	0	1	2	1	Unreg - 2016to2017	male	Suton	59	3	4	5. Small for polio but sent	5	FALSE	FALSE	FALSE	FALSE	TRUE	FALSE	FALSE	FALSE	FALSE	FALSE	FALSE	2
3-049-003-008	59.7266	1	1083	25	1	46.805	1	0.231	protected	0.722	1	3-049-003	3	49	1993	84	1	3	8	53.3273	10	0	0	1	3	6	Unreg - pre2016	male	Anserullah	47	1	1	5. Small for polio but sent	1	TRUE	FALSE	FALSE	FALSE	FALSE	FALSE	FALSE	FALSE	FALSE	FALSE	FALSE	2
3-045-012-003	283.084	1	279	>1207	1	55.809	1	0.392	protected	0.729	1	3-045-012	3	45	630.598	123	1	12	3	246.792	3	0	0	1	0	2	Unreg - AugtoDec31	female	Rojina	69	1	3	1. Adequate polio and VPD	1	TRUE	FALSE	FALSE	FALSE	FALSE	FALSE	FALSE	FALSE	FALSE	FALSE	FALSE	1
3-037-002-005	318.152	1	71	14	1	>79.5	1	0.485	protected	0.734	1	3-037-002	3	37	739	162	1	2	5	277.363	5	0	0	1	0	4	Unreg - AugtoDec31	female	Hamima	82	3	3	1. Adequate polio and VPD	5	FALSE	FALSE	FALSE	FALSE	TRUE	FALSE	FALSE	FALSE	FALSE	FALSE	FALSE	2
3-019-006-004	388.755	1	1026	19	1	56.531	1	0.455	protected	0.735	1	3-019-006	3	19	925	120	2	6	4	328.282	4	0	0	2	1	1	Unreg - AugtoDec31	male	Dinislam	18	1	3	4. No polio - VPD only	1	TRUE	FALSE	FALSE	FALSE	FALSE	FALSE	FALSE	FALSE	FALSE	FALSE	FALSE	2
3-004-009-006	334.631	1	205	16	1	58.709	1	0.181	protected	0.742	1	3-004-009	3	4	537.798	124	1	9	6	291.73	6	0	0	1	3	2	Unreg - AugtoDec31	female	Asma	26	1	3	1. Adequate polio and VPD	1 2	TRUE	TRUE	FALSE	FALSE	FALSE	FALSE	FALSE	FALSE	FALSE	FALSE	FALSE	0	8	FALSE	FALSE
3-044-009-005	868.159	1	505	29	1	34.901	1	0.139	protected	0.748	1	3-044-009	3	44	300.341	92	2	9	5	775.142	5	0	0	2	2	1	Unreg - 2016to2017	male	Hades	28	1	3	5. Small for polio but sent	1	TRUE	FALSE	FALSE	FALSE	FALSE	FALSE	FALSE	FALSE	FALSE	FALSE	FALSE	2
3-044-001-003	444.567	1	500	28	1	25.634	1	0.057	lowprotection	0.76	1	3-044-001	3	44	300.341	92	1	1	3	387.571	3	0	0	1	0	2	Unreg - 2016to2017	female	Roksana	48	1	2	1. Adequate polio and VPD	1	TRUE	FALSE	FALSE	FALSE	FALSE	FALSE	FALSE	FALSE	FALSE	FALSE	FALSE	2
3-001-004-002	202.295	1	404	469	1	2.634	0	0.313	protected	0.764	1	3-001-004	3	1	516.548	72	1	4	2	176.36	2	0	0	1	0	1	Unreg - AugtoDec31	female	Nur	41	1	3	5. Small for polio but sent	9	FALSE	FALSE	FALSE	FALSE	FALSE	FALSE	FALSE	FALSE	TRUE	FALSE	FALSE	2
3-053-007-008	189.61	1	532	168	1	17.107	1	0.226	protected	0.771	1	3-053-007	3	53	710	95	1	7	8	169.295	9	0	0	1	3	5	Unreg - AugtoDec31	male	Monnan	44	1	3	5. Small for polio but sent	2	FALSE	TRUE	FALSE	FALSE	FALSE	FALSE	FALSE	FALSE	FALSE	FALSE	FALSE	1
3-024-010-003	337.655	1	244	16	1	>79.5	1	0.033	lowprotection	0.835	1	3-024-010	3	24	670.054	151	1	10	3	285.131	3	0	0	1	0	2	Unreg - AugtoDec31	male	Faysal	14	1	2	1. Adequate polio and VPD	1	TRUE	FALSE	FALSE	FALSE	FALSE	FALSE	FALSE	FALSE	FALSE	FALSE	FALSE	0	10	FALSE	FALSE
3-025-010-007	359.358	1	467	51	1	>79.5	1	0.557	protected	0.836	1	3-025-010	3	25	432.136	107	1	10	7	313.286	7	0	0	1	3	3	Unreg - AugtoDec31	female	Sowkhtara	58	1	3	5. Small for polio but sent	1 2	TRUE	TRUE	FALSE	FALSE	FALSE	FALSE	FALSE	FALSE	FALSE	FALSE	FALSE	1
3-013-005-006	951.921	1	13	31	1	>79.5	1	0.26	protected	0.846	1	3-013-005	3	13	464.461	104	3	5	6	1133.24	7	1	0	3	0	3	Unreg - AugtoDec31	male	Omar	24	1	3	4. No polio - VPD only	2	FALSE	TRUE	FALSE	FALSE	FALSE	FALSE	FALSE	FALSE	FALSE	FALSE	FALSE	1
3-002-003-003	463.585	1	611	990	1	54.385	1	0.163	protected	0.89	1	3-002-003	3	2	920.411	147	2	3	3	404.151	5	0	0	2	0	3	Unreg - AugtoDec31	female	Nur	43	1	3	1. Adequate polio and VPD	2	FALSE	TRUE	FALSE	FALSE	FALSE	FALSE	FALSE	FALSE	FALSE	FALSE	FALSE	2
3-036-002-003	143.537	1	58	>1207	1	71.874	1	1.287	protected	0.899	1	3-036-002	3	36	910	90	1	2	3	125.135	3	0	0	1	0	2	Unreg - AugtoDec31	female	Tumpa	34	1	3	1. Adequate polio and VPD	1 2	TRUE	TRUE	FALSE	FALSE	FALSE	FALSE	FALSE	FALSE	FALSE	FALSE	FALSE	2
3-008-012-006	458.856	1	8	>1207	1	50.62	1	0.97	protected	0.915	1	3-008-012	3	8	768.987	83	3	12	6	409.692	8	0	0	3	3	2	Unreg - AugtoDec31	male	Solim	74	1	3	1. Adequate polio and VPD	2	FALSE	TRUE	FALSE	FALSE	FALSE	FALSE	FALSE	FALSE	FALSE	FALSE	FALSE	1
3-032-004-006	181.066	1	870	229	1	>79.5	1	0.458	protected	0.941	1	3-032-004	3	32	969.869	121	1	4	6	157.852	6	0	0	1	1	4	Unreg - AugtoDec31	female	Minara	43	1	3	1. Adequate polio and VPD	4 8	FALSE	FALSE	FALSE	TRUE	FALSE	FALSE	FALSE	TRUE	FALSE	FALSE	FALSE	2
3-041-008-005	512.792	1	689	>1207	1	70.087	1	0.905	protected	0.945	1	3-041-008	3	41	741.521	131	2	8	5	447.05	6	0	1	1	2	2	Unreg - AugtoDec31	female	Amatonnor	33	1	3	1. Adequate polio and VPD	1 2	TRUE	TRUE	FALSE	FALSE	FALSE	FALSE	FALSE	FALSE	FALSE	FALSE	FALSE	2
3-016-003-003	326.075	1	811	54	1	68.246	1	0.091	lowprotection	0.95	1	3-016-003	3	16	434.932	103	1	3	3	299.636	3	0	0	1	0	2	Unreg - AugtoDec31	female	Sumaiya	15	1	3	1. Adequate polio and VPD	1	TRUE	FALSE	FALSE	FALSE	FALSE	FALSE	FALSE	FALSE	FALSE	FALSE	FALSE	0	3 8 11	FALSE	FALSE
3-039-001-003	994.857	1	884	17	1	>79.5	1	0.2	protected	0.96	1	3-039-001	3	39	372	85	3	1	3	867.312	5	0	0	3	0	2	Unreg - AugtoDec31	female	Sufaira	48	1	3	1. Adequate polio and VPD	4 6	FALSE	FALSE	FALSE	TRUE	FALSE	TRUE	FALSE	FALSE	FALSE	FALSE	FALSE	99
3-051-003-004	656.55	1	906	42	1	77.633	1	0.195	protected	0.964	1	3-051-003	3	51	420	95	2	3	4	572.377	6	0	0	2	1	3	Unreg - AugtoDec31	female	Mosaddeka	67	1	3	1. Adequate polio and VPD	1 2	TRUE	TRUE	FALSE	FALSE	FALSE	FALSE	FALSE	FALSE	FALSE	FALSE	FALSE	1
3-021-002-005	358.829	1	837	164	1	53.728	1	0.116	protected	0.969	1	3-021-002	3	21	675.448	167	1	2	5	312.826	5	0	0	1	1	3	Unreg - AugtoDec31	female	Jobaida	36	1	3	1. Adequate polio and VPD	1 2	TRUE	TRUE	FALSE	FALSE	FALSE	FALSE	FALSE	FALSE	FALSE	FALSE	FALSE	2
3-055-008-005	735.611	1	307	25	1	62.163	1	1.026	protected	0.973	1	3-055-008	3	55	420.238	71	3	8	5	641.302	6	0	1	2	1	2	Unreg - AugtoDec31	female	Kolima	29	1	3	5. Small for polio but sent	1	TRUE	FALSE	FALSE	FALSE	FALSE	FALSE	FALSE	FALSE	FALSE	FALSE	FALSE	2
3-034-011-004	234.444	1	672	21	1	74.075	1	0.892	protected	0.981	1	3-034-011	3	34	1300	105	2	11	4	204.387	5	0	0	2	2	1	Unreg - AugtoDec31	female	Yasmin	37	1	3	5. Small for polio but sent	1 2	TRUE	TRUE	FALSE	FALSE	FALSE	FALSE	FALSE	FALSE	FALSE	FALSE	FALSE	1
3-051-011-006	961.593	1	916	>1207	1	54.179	1	0.017	lowprotection	0.983	1	3-051-011	3	51	420	95	3	11	6	858.566	7	0	0	3	2	2	Unreg - AugtoDec31	male	Koli	30	1	3	1. Adequate polio and VPD	1	TRUE	FALSE	FALSE	FALSE	FALSE	FALSE	FALSE	FALSE	FALSE	FALSE	FALSE	2
3-019-003-005	551.514	1	1030	>1207	1	3.008	0	0.66	protected	0.988	1	3-019-003	3	19	925	120	3	3	5	492.423	6	0	1	2	1	2	Unreg - AugtoDec31	male	Ayas	37	1	4	5. Small for polio but sent	1	TRUE	FALSE	FALSE	FALSE	FALSE	FALSE	FALSE	FALSE	FALSE	FALSE	FALSE	1
3-054-003-003	502.578	1	1105	>1207	1	>79.5	1	0.28	protected	0.998	1	3-054-003	3	54	547.008	97	2	3	3	448.731	4	0	0	2	0	2	Unreg - AugtoDec31	male	Sufayet	45	1	3	1. Adequate polio and VPD	1	TRUE	FALSE	FALSE	FALSE	FALSE	FALSE	FALSE	FALSE	FALSE	FALSE	FALSE	2
3-036-003-005	430.612	1	63	>1207	1	75.619	1	0.151	protected	1.003	1	3-036-003	3	36	910	90	3	3	5	375.405	7	0	1	2	2	2	Unreg - AugtoDec31	female	Sadia	34	1	3	1. Adequate polio and VPD	1	TRUE	FALSE	FALSE	FALSE	FALSE	FALSE	FALSE	FALSE	FALSE	FALSE	FALSE	0	1 10	TRUE	FALSE
3-003-006-005	966.588	1	802	23	1	>79.5	1	0.324	protected	1.031	1	3-003-006	3	3	435.894	102	3	6	5	888.216	5	0	0	3	0	2	Unreg - AugtoDec31	female	Mobassara	22	1	3	5. Small for polio but sent	1 2	TRUE	TRUE	FALSE	FALSE	FALSE	FALSE	FALSE	FALSE	FALSE	FALSE	FALSE	2
3-013-010-003	634.614	1	22	17	1	>79.5	1	0.031	lowprotection	1.077	1	3-013-010	3	13	464.461	104	2	10	3	849.93	5	1	0	2	0	2	Unreg - AugtoDec31	male	Mohabor	54	1	3	1. Adequate polio and VPD	2	FALSE	TRUE	FALSE	FALSE	FALSE	FALSE	FALSE	FALSE	FALSE	FALSE	FALSE	2
3-051-008-004	328.275	1	911	146	1	40.41	1	0.622	protected	1.088	1	3-051-008	3	51	420	95	1	8	4	286.188	4	0	0	1	1	2	Unreg - AugtoDec31	female	Nosmifara	47	3	3	1. Adequate polio and VPD	1 2	TRUE	TRUE	FALSE	FALSE	FALSE	FALSE	FALSE	FALSE	FALSE	FALSE	FALSE	99
3-039-009-004	323.796	1	881	32	1	62.464	1	0.583	protected	1.107	1	3-039-009	3	39	372	85	1	9	4	289.104	4	0	0	1	0	3	Unreg - AugtoDec31	male	Ayas	64	1	3	5. Small for polio but sent	2 8	FALSE	TRUE	FALSE	FALSE	FALSE	FALSE	FALSE	TRUE	FALSE	FALSE	FALSE	0	1 3 11	TRUE	FALSE
3-042-004-003	417.793	1	1080	>1207	1	37.134	1	0.562	protected	1.115	1	3-042-004	3	42	563.044	83	2	4	3	373.03	4	0	0	2	0	2	Unreg - AugtoDec31	male	Usman	31	1	3	5. Small for polio but sent	1	TRUE	FALSE	FALSE	FALSE	FALSE	FALSE	FALSE	FALSE	FALSE	FALSE	FALSE	1
3-011-004-007	676.243	1	38	34	1	57.153	1	0.996	protected	1.122	1	3-011-004	3	11	952.892	148	3	4	7	589.545	8	0	0	3	3	2	Unreg - AugtoDec31	female	Fatema	49	1	3	1. Adequate polio and VPD	1	TRUE	FALSE	FALSE	FALSE	FALSE	FALSE	FALSE	FALSE	FALSE	FALSE	FALSE	2
3-049-010-003	61.1696	1	1093	73	1	44.833	1	0.315	protected	1.126	1	3-049-010	3	49	1993	84	1	10	3	53.3273	3	0	0	1	1	1	Unreg - pre2016	female	Jesmin	72	1	1	5. Small for polio but sent	1	TRUE	FALSE	FALSE	FALSE	FALSE	FALSE	FALSE	FALSE	FALSE	FALSE	FALSE	2
3-048-011-005	515.305	1	88	511	1	3.729	0	0.009	noprotection	1.152	1	3-048-011	3	48	494.998	90	2	11	5	460.094	7	0	0	2	1	4	Unreg - AugtoDec31	male	Rihan	47	2	2	1. Adequate polio and VPD	2	FALSE	TRUE	FALSE	FALSE	FALSE	FALSE	FALSE	FALSE	FALSE	FALSE	FALSE	2
3-009-011-003	585.034	1	221	22	1	>79.5	1	0.134	protected	1.156	1	3-009-011	3	9	629.779	130	2	11	3	522.352	4	0	0	2	0	2	Unreg - AugtoDec31	male	Yeasin	56	1	3	1. Adequate polio and VPD	1	TRUE	FALSE	FALSE	FALSE	FALSE	FALSE	FALSE	FALSE	FALSE	FALSE	FALSE	2
3-042-006-002	208.897	1	1075	10	1	55.444	1	>2	protected	1.16	1	3-042-006	3	42	563.044	83	1	6	2	186.515	2	0	0	1	0	1	Unreg - AugtoDec31	male	Ayasuddin	36	1	3	1. Adequate polio and VPD	1	TRUE	FALSE	FALSE	FALSE	FALSE	FALSE	FALSE	FALSE	FALSE	FALSE	FALSE	1
3-050-013-005	829.257	1	525	14	1	72.686	1	0.006	noprotection	1.173	1	3-050-013	3	50	405	79	3	13	5	740.408	8	0	0	3	1	4	Unreg - AugtoDec31	male	Sufaith	72	1	3	1. Adequate polio and VPD	2	FALSE	TRUE	FALSE	FALSE	FALSE	FALSE	FALSE	FALSE	FALSE	FALSE	FALSE	2
3-005-004-004	532.232	1	1004	24	1	73.062	1	0.459	protected	1.188	1	3-005-004	3	5	589.001	108	2	4	4	463.997	6	0	1	1	1	3	Unreg - AugtoDec31	female	Rashida	39	2	3	1. Adequate polio and VPD	1 2	TRUE	TRUE	FALSE	FALSE	FALSE	FALSE	FALSE	FALSE	FALSE	FALSE	FALSE	2
3-051-006-006	961.593	1	913	38	1	71.239	1	0.662	protected	1.188	1	3-051-006	3	51	420	95	3	6	6	1144.75	16	1	0	3	4	8	Unreg - AugtoDec31	male	Mosarof	75	1	5	1. Adequate polio and VPD	1 2	TRUE	TRUE	FALSE	FALSE	FALSE	FALSE	FALSE	FALSE	FALSE	FALSE	FALSE	2
3-015-009-005	600.102	1	428	5	0	53.642	1	0.233	protected	1.189	1	3-015-009	3	15	486.45	103	2	9	5	535.805	5	0	0	2	1	2	Unreg - AugtoDec31	male	Nur	27	1	3	4. No polio - VPD only	7	FALSE	FALSE	FALSE	FALSE	FALSE	FALSE	TRUE	FALSE	FALSE	FALSE	FALSE	2
3-052-003-008	198.56	1	705	27	1	66.976	1	0.487	protected	1.193	1	3-052-003	3	52	543.31	72	1	3	8	167.673	8	0	0	1	4	3	Unreg - AugtoDec31	male	Rafiuddin	12	1	3	1. Adequate polio and VPD	1 2	TRUE	TRUE	FALSE	FALSE	FALSE	FALSE	FALSE	FALSE	FALSE	FALSE	FALSE	2
3-017-003-003	1299.85	1	434	4	0	2.536	0	0.278	protected	1.21	1	3-017-003	3	17	376.115	115	3	3	3	1160.58	5	0	0	3	0	2	Unreg - AugtoDec31	male	Rased	58	1	4	4. No polio - VPD only	2	FALSE	TRUE	FALSE	FALSE	FALSE	FALSE	FALSE	FALSE	FALSE	FALSE	FALSE	1
3-023-001-003	368.857	1	1039	136	1	74.606	1	0.241	protected	1.22	1	3-023-001	3	23	602	153	1	1	3	321.568	3	0	0	1	1	1	Unreg - AugtoDec31	female	Rozina	49	1	3	1. Adequate polio and VPD	1	TRUE	FALSE	FALSE	FALSE	FALSE	FALSE	FALSE	FALSE	FALSE	FALSE	FALSE	1
3-038-010-004	318.181	1	492	295	1	>79.5	1	1	protected	1.223	1	3-038-010	3	38	481	108	1	10	4	284.09	4	0	0	1	2	1	Unreg - AugtoDec31	male	Riaz	56	1	4	5. Small for polio but sent	1	TRUE	FALSE	FALSE	FALSE	FALSE	FALSE	FALSE	FALSE	FALSE	FALSE	FALSE	2
3-052-009-004	384.661	1	707	71	1	54.559	1	0.361	protected	1.251	1	3-052-009	3	52	543.31	72	2	9	4	503.019	6	1	0	2	2	1	Unreg - AugtoDec31	female	Musarrafa	57	1	3	1. Adequate polio and VPD	1	TRUE	FALSE	FALSE	FALSE	FALSE	FALSE	FALSE	FALSE	FALSE	FALSE	FALSE	2
3-017-012-007	1733.14	1	443	26	1	73.959	1	0.94	protected	1.277	1	3-017-012	3	17	376.115	115	4	12	7	1547.44	8	0	0	4	1	3	Unreg - AugtoDec31	male	Rohim	40	1	4	5. Small for polio but sent	7	FALSE	FALSE	FALSE	FALSE	FALSE	FALSE	TRUE	FALSE	FALSE	FALSE	FALSE	1
3-043-010-004	393.055	1	901	>1207	1	72.219	1	0.8	protected	1.279	1	3-043-010	3	43	328.625	89	1	10	4	685.327	5	1	0	1	1	2	Unreg - AugtoDec31	female	Aysha	51	1	3	1. Adequate polio and VPD	1 3	TRUE	FALSE	TRUE	FALSE	FALSE	FALSE	FALSE	FALSE	FALSE	FALSE	FALSE	1
3-015-006-007	634.506	1	423	>1207	1	1.493	0	0.586	protected	1.331	1	3-015-006	3	15	486.45	103	2	6	7	535.805	7	0	0	2	3	2	Unreg - AugtoDec31	male	Hasan	17	1	3	1. Adequate polio and VPD	7	FALSE	FALSE	FALSE	FALSE	FALSE	FALSE	TRUE	FALSE	FALSE	FALSE	FALSE	1
3-039-002-004	331.619	1	879	>1207	1	7.217	0	0.349	protected	1.389	1	3-039-002	3	39	372	85	1	2	4	289.104	4	0	0	1	2	1	Unreg - AugtoDec31	female	Sufaira	36	7	3	1. Adequate polio and VPD	3	FALSE	FALSE	TRUE	FALSE	FALSE	FALSE	FALSE	FALSE	FALSE	FALSE	FALSE	2
3-053-006-003	379.22	1	535	336	1	73.988	1	0.582	protected	1.39	1	3-053-006	3	53	710	95	2	6	3	338.589	4	0	0	2	1	1	Unreg - AugtoDec31	male	Robi	75	1	3	1. Adequate polio and VPD	1	TRUE	FALSE	FALSE	FALSE	FALSE	FALSE	FALSE	FALSE	FALSE	FALSE	FALSE	2
3-055-011-009	239.419	1	303	285	1	>79.5	1	0.476	protected	1.4	1	3-055-011	3	55	420.238	71	1	11	9	213.767	9	0	0	1	3	5	Unreg - AugtoDec31	male	Anowar	49	1	3	1. Adequate polio and VPD	1	TRUE	FALSE	FALSE	FALSE	FALSE	FALSE	FALSE	FALSE	FALSE	FALSE	FALSE	1
3-025-005-008	681.859	1	461	9	0	31.445	1	0.798	protected	1.408	1	3-025-005	3	25	432.136	107	2	5	8	626.573	8	0	0	2	2	4	Unreg - AugtoDec31	female	Mokoroma	19	1	3	5. Small for polio but sent	2	FALSE	TRUE	FALSE	FALSE	FALSE	FALSE	FALSE	FALSE	FALSE	FALSE	FALSE	1
3-029-007-004	338.087	1	657	22	1	>79.5	1	1.207	protected	1.424	1	3-029-007	3	29	461.063	110	1	7	4	301.863	4	0	0	1	2	1	Unreg - AugtoDec31	male	Ali	58	1	4	1. Adequate polio and VPD	1	TRUE	FALSE	FALSE	FALSE	FALSE	FALSE	FALSE	FALSE	FALSE	FALSE	FALSE	2
3-022-005-003	216.93	1	452	16	1	38.729	1	0.894	protected	1.463	1	3-022-005	3	22	888.604	140	1	5	3	199.341	3	0	0	1	0	2	Unreg - AugtoDec31	female	Nyoma	15	1	3	4. No polio - VPD only	2	FALSE	TRUE	FALSE	FALSE	FALSE	FALSE	FALSE	FALSE	FALSE	FALSE	FALSE	2
3-052-004-005	364.935	1	714	18	1	29.543	1	0.921	protected	1.478	1	3-052-004	3	52	543.31	72	2	4	5	335.346	5	0	0	2	1	2	Unreg - 2016to2017	female	Somiya	14	1	3	1. Adequate polio and VPD	1 2	TRUE	TRUE	FALSE	FALSE	FALSE	FALSE	FALSE	FALSE	FALSE	FALSE	FALSE	2
3-029-010-002	338.087	1	650	>1207	1	>79.5	1	0.63	protected	1.496	1	3-029-010	3	29	461.063	110	1	10	2	301.863	2	0	0	1	0	1	Unreg - AugtoDec31	male	Mamon	35	1	3	5. Small for polio but sent	1 2	TRUE	TRUE	FALSE	FALSE	FALSE	FALSE	FALSE	FALSE	FALSE	FALSE	FALSE	1
3-026-011-007	322.234	1	848	355	1	63.717	1	0.939	protected	1.525	1	3-026-011	3	26	738.812	168	1	11	7	287.709	7	0	0	1	3	3	Unreg - 2016to2017	male	Ismail	31	1	1	1. Adequate polio and VPD	1 2 4	TRUE	TRUE	FALSE	TRUE	FALSE	FALSE	FALSE	FALSE	FALSE	FALSE	FALSE	2
3-036-012-005	143.537	1	67	190	1	>79.5	1	1.27	protected	1.528	1	3-036-012	3	36	910	90	1	12	5	125.135	7	0	0	1	4	2	Unreg - AugtoDec31	female	Toslima	80	1	3	1. Adequate polio and VPD	2	FALSE	TRUE	FALSE	FALSE	FALSE	FALSE	FALSE	FALSE	FALSE	FALSE	FALSE	2
3-004-013-004	1003.89	1	201	60	1	72.317	1	0.655	protected	1.534	1	3-004-013	3	4	537.798	124	3	13	4	875.189	5	0	1	2	0	2	Unreg - 2016to2017	female	Halima	42	1	1	5. Small for polio but sent	2	FALSE	TRUE	FALSE	FALSE	FALSE	FALSE	FALSE	FALSE	FALSE	FALSE	FALSE	1
3-009-006-004	299.584	1	216	32	1	17.618	1	0.663	protected	1.56	1	3-009-006	3	9	629.779	130	1	6	4	261.176	4	0	0	1	2	1	Unreg - AugtoDec31	female	Fatema	60	1	3	1. Adequate polio and VPD	1	TRUE	FALSE	FALSE	FALSE	FALSE	FALSE	FALSE	FALSE	FALSE	FALSE	FALSE	2
3-025-007-007	681.859	1	465	13	1	>79.5	1	0.957	protected	1.568	1	3-025-007	3	25	432.136	107	2	7	7	626.573	7	0	0	2	2	3	Unreg - AugtoDec31	female	Kowsara	17	2	3	4. No polio - VPD only	1 2	TRUE	TRUE	FALSE	FALSE	FALSE	FALSE	FALSE	FALSE	FALSE	FALSE	FALSE	2
3-006-009-004	295.862	1	824	1074	1	>79.5	1	0.206	protected	1.585	1	3-006-009	3	6	565.183	118	1	9	4	264.162	4	0	0	1	1	2	Unreg - AugtoDec31	male	Riaz	31	1	3	1. Adequate polio and VPD	4	FALSE	FALSE	FALSE	TRUE	FALSE	FALSE	FALSE	FALSE	FALSE	FALSE	FALSE	0	10	FALSE	FALSE
3-049-007-005	119.453	1	1088	168	1	>79.5	1	1.053	protected	1.598	1	3-049-007	3	49	1993	84	2	7	5	106.655	8	0	0	2	0	6	Unreg - pre2016	male	Nurul Amin	72	1	1	Light blood color - sick child	1	TRUE	FALSE	FALSE	FALSE	FALSE	FALSE	FALSE	FALSE	FALSE	FALSE	FALSE	2
3-044-004-008	434.08	1	512	76	1	>79.5	1	1.054	protected	1.665	1	3-044-004	3	44	300.341	92	1	4	8	387.571	8	0	0	1	2	5	Unreg - 2016to2017	male	Rofiq	79	1	2	1. Adequate polio and VPD	1	TRUE	FALSE	FALSE	FALSE	FALSE	FALSE	FALSE	FALSE	FALSE	FALSE	FALSE	2
3-024-006-006	958.041	1	239	15	1	62.923	1	0.47	protected	1.673	1	3-024-006	3	24	670.054	151	3	6	6	855.394	7	0	0	3	2	2	Unreg - AugtoDec31	male	Rahamatallah	37	1	2	5. Small for polio but sent	1	TRUE	FALSE	FALSE	FALSE	FALSE	FALSE	FALSE	FALSE	FALSE	FALSE	FALSE	1
3-001-006-005	197.523	1	408	282	1	41.18	1	1.004	protected	1.677	1	3-001-006	3	1	516.548	72	1	6	5	176.36	5	0	0	1	3	1	Unreg - AugtoDec31	male	Riaz	54	6	3	4. No polio - VPD only	7	FALSE	FALSE	FALSE	FALSE	FALSE	FALSE	TRUE	FALSE	FALSE	FALSE	FALSE	0	99	FALSE	FALSE
3-002-007-003	226.324	1	604	19	1	61.007	1	0.95	protected	1.678	1	3-002-007	3	2	920.411	147	1	7	3	202.075	3	0	0	1	1	1	Unreg - AugtoDec31	male	Hossen	46	1	4	5. Small for polio but sent	1 5	TRUE	FALSE	FALSE	FALSE	TRUE	FALSE	FALSE	FALSE	FALSE	FALSE	FALSE	2
3-048-006-009	1001.38	1	92	9	0	21.528	1	0.309	protected	1.682	1	3-048-006	3	48	494.998	90	4	6	9	920.188	12	0	1	3	3	5	Unreg - AugtoDec31	female	Umaira	12	2	3	5. Small for polio but sent	2	FALSE	TRUE	FALSE	FALSE	FALSE	FALSE	FALSE	FALSE	FALSE	FALSE	FALSE	2
3-027-007-003	331.457	1	250	15	1	73.116	1	0.293	protected	1.704	1	3-027-007	3	27	726.805	170	1	7	3	591.887	4	1	0	1	0	2	Unreg - AugtoDec31	male	Hasan	25	1	3	5. Small for polio but sent	1	TRUE	FALSE	FALSE	FALSE	FALSE	FALSE	FALSE	FALSE	FALSE	FALSE	FALSE	2
3-011-013-008	225.414	1	44	442	1	22.075	1	0.104	protected	1.747	1	3-011-013	3	11	952.892	148	1	13	8	196.515	9	0	0	1	4	4	Unreg - AugtoDec31	female	Sadia	46	1	3	1. Adequate polio and VPD	1	TRUE	FALSE	FALSE	FALSE	FALSE	FALSE	FALSE	FALSE	FALSE	FALSE	FALSE	2
3-030-003-009	214.688	1	1050	6	0	2.896	0	1.482	protected	1.754	1	3-030-003	3	30	594.06	90	1	3	9	191.686	9	0	0	1	3	5	Unreg - AugtoDec31	male	Sofayed	48	1	3	5. Small for polio but sent	1	TRUE	FALSE	FALSE	FALSE	FALSE	FALSE	FALSE	FALSE	FALSE	FALSE	FALSE	1
3-021-011-004	340.428	1	841	35	1	>79.5	1	1.641	protected	1.779	1	3-021-011	3	21	675.448	167	1	11	4	312.826	5	0	0	1	0	4	Unreg - AugtoDec31	female	Omoroma	22	1	2	1. Adequate polio and VPD	1 2	TRUE	TRUE	FALSE	FALSE	FALSE	FALSE	FALSE	FALSE	FALSE	FALSE	FALSE	1
3-040-011-005	807.545	1	268	13	1	39.265	1	1.164	protected	1.795	1	3-040-011	3	40	373.774	71	3	11	5	721.023	5	0	0	3	0	2	Unreg - AugtoDec31	male	Josim	34	1	2	1. Adequate polio and VPD	1	TRUE	FALSE	FALSE	FALSE	FALSE	FALSE	FALSE	FALSE	FALSE	FALSE	FALSE	0	1	TRUE	FALSE
3-016-004-002	326.075	1	814	>1207	1	>79.5	1	0.701	protected	1.872	1	3-016-004	3	16	434.932	103	1	4	2	299.636	2	0	0	1	0	1	Unreg - AugtoDec31	female	Rokiya	21	1	4	5. Small for polio but sent	1	TRUE	FALSE	FALSE	FALSE	FALSE	FALSE	FALSE	FALSE	FALSE	FALSE	FALSE	2
3-051-001-006	656.55	1	904	918	1	>79.5	1	>2	protected	1.991	1	3-051-001	3	51	420	95	2	1	6	572.377	7	0	0	2	4	1	Unreg - AugtoDec31	female	Dilkayes	66	1	3	1. Adequate polio and VPD	1	TRUE	FALSE	FALSE	FALSE	FALSE	FALSE	FALSE	FALSE	FALSE	FALSE	FALSE	2
3-011-001-008	440.194	1	42	>1207	1	61.614	1	0.881	protected	2.082	1	3-011-001	3	11	952.892	148	2	1	8	393.03	8	0	0	2	3	3	Unreg - AugtoDec31	male	Onas	35	2	3	1. Adequate polio and VPD	2	FALSE	TRUE	FALSE	FALSE	FALSE	FALSE	FALSE	FALSE	FALSE	FALSE	FALSE	2
3-017-001-005	1299.85	1	441	18	1	64.652	1	0.303	protected	2.088	1	3-017-001	3	17	376.115	115	3	1	5	1547.44	7	1	0	3	1	2	Unreg - AugtoDec31	male	Hason	56	1	4	1. Adequate polio and VPD	1	TRUE	FALSE	FALSE	FALSE	FALSE	FALSE	FALSE	FALSE	FALSE	FALSE	FALSE	2
3-010-012-009	502.156	1	31	15	1	6.543	0	0.518	protected	2.179	1	3-010-012	3	10	987.109	90	4	12	9	461.44	9	0	0	4	3	2	Unreg - AugtoDec31	female	Shahena	12	2	3	5. Small for polio but sent	2	FALSE	TRUE	FALSE	FALSE	FALSE	FALSE	FALSE	FALSE	FALSE	FALSE	FALSE	2
3-029-003-004	692.51	1	654	776	1	>79.5	1	0.23	protected	2.206	1	3-029-003	3	29	461.063	110	2	3	4	603.727	5	0	0	2	1	2	Unreg - AugtoDec31	female	Bibijan	63	1	3	1. Adequate polio and VPD	1 2	TRUE	TRUE	FALSE	FALSE	FALSE	FALSE	FALSE	FALSE	FALSE	FALSE	FALSE	2
3-008-010-007	485.162	1	10	19	1	>79.5	1	1.962	protected	2.236	1	3-008-010	3	8	768.987	83	3	10	7	409.692	7	0	0	3	2	2	Unreg - AugtoDec31	male	Shofi	20	1	3	1. Adequate polio and VPD	2	FALSE	TRUE	FALSE	FALSE	FALSE	FALSE	FALSE	FALSE	FALSE	FALSE	FALSE	2
3-005-010-008	519.677	1	1010	25	1	28.827	1	>2	protected	2.394	1	3-005-010	3	5	589.001	108	2	10	8	695.996	9	1	0	2	3	3	Unreg - AugtoDec31	male	Rased	40	1	3	4. No polio - VPD only	1 2	TRUE	TRUE	FALSE	FALSE	FALSE	FALSE	FALSE	FALSE	FALSE	FALSE	FALSE	2
3-037-013-003	328.456	1	72	5	0	3.024	0	0.002	noprotection	<0.005	0	3-037-013	3	37	739	162	1	13	3	277.363	3	0	0	1	0	2	Unreg - AugtoDec31	male	Osman	22	2	3	1. Adequate polio and VPD	2	FALSE	TRUE	FALSE	FALSE	FALSE	FALSE	FALSE	FALSE	FALSE	FALSE	FALSE	2
3-044-010-004	868.159	1	507	61	1	59.519	1	0.002	noprotection	<0.005	0	3-044-010	3	44	300.341	92	2	10	4	775.142	5	0	0	2	1	2	Unreg - 2016to2017	male	Anas	46	1	3	5. Small for polio but sent	2	FALSE	TRUE	FALSE	FALSE	FALSE	FALSE	FALSE	FALSE	FALSE	FALSE	FALSE	2
3-022-012-004	472.125	1	446	7	0	17.217	1	0.003	noprotection	<0.005	0	3-022-012	3	22	888.604	140	2	12	4	398.683	4	0	0	2	0	2	Unreg - AugtoDec31	male	Omer	12	1	3	5. Small for polio but sent	1	TRUE	FALSE	FALSE	FALSE	FALSE	FALSE	FALSE	FALSE	FALSE	FALSE	FALSE	2
3-041-001-003	256.396	1	681	>1207	1	3.212	0	0.003	noprotection	<0.005	0	3-041-001	3	41	741.521	131	1	1	3	223.525	4	0	0	1	0	3	Unreg - AugtoDec31	female	Rabia	28	1	3	1. Adequate polio and VPD	2	FALSE	TRUE	FALSE	FALSE	FALSE	FALSE	FALSE	FALSE	FALSE	FALSE	FALSE	0	1 9 10	TRUE	FALSE
3-033-004-003	340.468	1	262	14	1	70.907	1	0.003	noprotection	<0.005	0	3-033-004	3	33	550	136	1	4	3	312.863	3	0	0	1	0	2	Unreg - AugtoDec31	female	Najoma	14	1	3	5. Small for polio but sent	1	TRUE	FALSE	FALSE	FALSE	FALSE	FALSE	FALSE	FALSE	FALSE	FALSE	FALSE	0	1	TRUE	FALSE
3-016-001-004	652.149	1	809	27	1	46.563	1	0.003	noprotection	<0.005	0	3-016-001	3	16	434.932	103	2	1	4	599.272	4	0	0	2	0	2	Unreg - AugtoDec31	female	Wahida	12	1	4	5. Small for polio but sent	1 2	TRUE	TRUE	FALSE	FALSE	FALSE	FALSE	FALSE	FALSE	FALSE	FALSE	FALSE	0	10	FALSE	FALSE
3-025-002-006	701.761	1	463	1070	1	1.501	0	0.003	noprotection	<0.005	0	3-025-002	3	25	432.136	107	2	2	6	626.573	6	0	0	2	2	2	Unreg - AugtoDec31	male	Redwan	42	1	3	5. Small for polio but sent	1 2	TRUE	TRUE	FALSE	FALSE	FALSE	FALSE	FALSE	FALSE	FALSE	FALSE	FALSE	2
3-036-007-003	136.176	1	59	10	1	59.11	1	0.003	noprotection	<0.005	0	3-036-007	3	36	910	90	1	7	3	125.135	3	0	0	1	0	2	Unreg - AugtoDec31	female	Formina	23	1	3	5. Small for polio but sent	1	TRUE	FALSE	FALSE	FALSE	FALSE	FALSE	FALSE	FALSE	FALSE	FALSE	FALSE	0	11	FALSE	FALSE
3-031-005-003	260.374	1	479	5	0	2.808	0	0.005	noprotection	<0.005	0	3-031-005	3	31	624	118	1	5	3	239.263	3	0	0	1	0	2	Unreg - AugtoDec31	female	Bosra	21	1	3	1. Adequate polio and VPD	2	FALSE	TRUE	FALSE	FALSE	FALSE	FALSE	FALSE	FALSE	FALSE	FALSE	FALSE	2
3-050-006-006	268.579	1	527	>1207	1	71.506	1	0.006	noprotection	<0.005	0	3-050-006	3	50	405	79	1	6	6	246.803	6	0	0	1	3	2	Unreg - AugtoDec31	female	Nuzia	19	1	3	1. Adequate polio and VPD	2	FALSE	TRUE	FALSE	FALSE	FALSE	FALSE	FALSE	FALSE	FALSE	FALSE	FALSE	0	10	FALSE	FALSE
3-046-005-003	703.294	1	94	>1207	1	5.619	0	0.007	noprotection	<0.005	0	3-046-005	3	46	270	67	2	5	3	941.912	5	1	0	2	0	2	Unreg - AugtoDec31	male	Shofiq	44	2	3	5. Small for polio but sent	2	FALSE	TRUE	FALSE	FALSE	FALSE	FALSE	FALSE	FALSE	FALSE	FALSE	FALSE	2
3-047-011-003	1375.71	1	697	>1207	1	55.668	1	0.008	noprotection	<0.005	0	3-047-011	3	47	195.715	95	2	11	3	1228.31	4	0	0	2	0	2	Unreg - AugtoDec31	male	Ulfair	47	1	3	1. Adequate polio and VPD	1 2	TRUE	TRUE	FALSE	FALSE	FALSE	FALSE	FALSE	FALSE	FALSE	FALSE	FALSE	0	1	TRUE	FALSE
3-038-012-003	318.181	1	488	>1207	1	3.691	0	0.01	lowprotection	<0.005	0	3-038-012	3	38	481	108	1	12	3	284.09	3	0	0	1	0	2	Unreg - AugtoDec31	male	Arfat	48	1	3	1. Adequate polio and VPD	2	FALSE	TRUE	FALSE	FALSE	FALSE	FALSE	FALSE	FALSE	FALSE	FALSE	FALSE	2
3-007-003-005	1326.81	1	230	>1207	1	53.161	1	0.319	protected	<0.005	0	3-007-003	3	7	675	158	4	3	5	1480.82	9	1	0	4	2	2	Unreg - AugtoDec31	male	Sohidu	72	1	3	1. Adequate polio and VPD	1	TRUE	FALSE	FALSE	FALSE	FALSE	FALSE	FALSE	FALSE	FALSE	FALSE	FALSE	2
3-044-011-005	1736.32	1	509	>1207	1	2.939	0	<0.002	noprotection	<0.005	0	3-044-011	3	44	300.341	92	4	11	5	1550.28	6	0	1	3	0	2	Unreg - AugtoDec31	male	Aziz	27	1	3	5. Small for polio but sent	1	TRUE	FALSE	FALSE	FALSE	FALSE	FALSE	FALSE	FALSE	FALSE	FALSE	FALSE	0	10	FALSE	FALSE
3-017-009-010	841.992	1	438	6	0	76.758	1	<0.002	noprotection	<0.005	0	3-017-009	3	17	376.115	115	2	9	10	773.722	10	0	0	2	4	4	Unreg - AugtoDec31	female	Romizan	18	2	4	1. Adequate polio and VPD	7	FALSE	FALSE	FALSE	FALSE	FALSE	FALSE	TRUE	FALSE	FALSE	FALSE	FALSE	0	8 10	FALSE	FALSE
3-052-012-010	187.794	1	716	832	1	63.217	1	0.015	lowprotection	>2.4	1	3-052-012	3	52	543.31	72	1	12	10	167.673	10	0	0	1	4	5	Unreg - AugtoDec31	male	Anwar	46	1	3	1. Adequate polio and VPD	1 2	TRUE	TRUE	FALSE	FALSE	FALSE	FALSE	FALSE	FALSE	FALSE	FALSE	FALSE	2
3-019-008-003	367.676	1	1034	20	1	48.3	1	0.016	lowprotection	>2.4	1	3-019-008	3	19	925	120	2	8	3	492.423	5	1	0	2	0	2	Unreg - AugtoDec31	male	Zia	57	1	3	1. Adequate polio and VPD	2	FALSE	TRUE	FALSE	FALSE	FALSE	FALSE	FALSE	FALSE	FALSE	FALSE	FALSE	1
3-013-008-006	974.92	1	14	18	1	>79.5	1	0.02	lowprotection	>2.4	1	3-013-008	3	13	464.461	104	3	8	6	849.93	8	0	0	3	2	3	Unreg - AugtoDec31	female	Asma	75	1	3	5. Small for polio but sent	2	FALSE	TRUE	FALSE	FALSE	FALSE	FALSE	FALSE	FALSE	FALSE	FALSE	FALSE	0	4 11	FALSE	FALSE
3-031-013-003	548.897	1	480	>1207	1	60.536	1	0.021	lowprotection	>2.4	1	3-031-013	3	31	624	118	2	13	3	478.526	4	0	1	1	0	2	Unreg - AugtoDec31	female	Kismut	36	1	4	5. Small for polio but sent	2	FALSE	TRUE	FALSE	FALSE	FALSE	FALSE	FALSE	FALSE	FALSE	FALSE	FALSE	1
3-053-011-003	194.191	1	534	56	1	50.449	1	0.039	lowprotection	>2.4	1	3-053-011	3	53	710	95	1	11	3	169.295	5	0	0	1	0	4	Unreg - pre2016	female	Zesmin	27	1	1	1. Adequate polio and VPD	2	FALSE	TRUE	FALSE	FALSE	FALSE	FALSE	FALSE	FALSE	FALSE	FALSE	FALSE	2
3-051-010-005	320.531	1	918	19	1	40.611	1	0.074	lowprotection	>2.4	1	3-051-010	3	51	420	95	1	10	5	286.188	6	0	0	1	2	3	Unreg - AugtoDec31	male	Erfan	52	1	3	1. Adequate polio and VPD	1 2	TRUE	TRUE	FALSE	FALSE	FALSE	FALSE	FALSE	FALSE	FALSE	FALSE	FALSE	2
3-053-003-003	189.61	1	529	850	1	20.176	1	0.075	lowprotection	>2.4	1	3-053-003	3	53	710	95	1	3	3	169.295	4	0	0	1	1	2	Unreg - AugtoDec31	male	Osman	59	1	3	1. Adequate polio and VPD	1	TRUE	FALSE	FALSE	FALSE	FALSE	FALSE	FALSE	FALSE	FALSE	FALSE	FALSE	0	11	FALSE	FALSE
3-005-011-003	779.515	1	1006	19	1	43.429	1	0.087	lowprotection	>2.4	1	3-005-011	3	5	589.001	108	3	11	3	927.994	6	1	0	3	0	2	Unreg - AugtoDec31	male	Nor	58	1	3	5. Small for polio but sent	2	FALSE	TRUE	FALSE	FALSE	FALSE	FALSE	FALSE	FALSE	FALSE	FALSE	FALSE	2
3-021-004-003	358.829	1	836	>1207	1	5.534	0	0.101	protected	>2.4	1	3-021-004	3	21	675.448	167	1	4	3	625.651	4	1	0	1	0	2	Unreg - AugtoDec31	female	Yeasminara	48	1	3	5. Small for polio but sent	9	FALSE	FALSE	FALSE	FALSE	FALSE	FALSE	FALSE	FALSE	TRUE	FALSE	FALSE	0	10	FALSE	FALSE
3-048-010-004	263.878	1	83	92	1	21.379	1	0.124	protected	>2.4	1	3-048-010	3	48	494.998	90	1	10	4	460.094	5	1	0	1	1	2	Unreg - AugtoDec31	female	Ayeasha	80	2	3	1. Adequate polio and VPD	2	FALSE	TRUE	FALSE	FALSE	FALSE	FALSE	FALSE	FALSE	FALSE	FALSE	FALSE	1
3-014-005-008	465.429	1	612	933	1	>79.5	1	0.146	protected	>2.4	1	3-014-005	3	14	493.239	81	2	5	8	415.562	9	0	1	1	4	3	Unreg - AugtoDec31	male	Abrar	60	1	2	1. Adequate polio and VPD	1 2	TRUE	TRUE	FALSE	FALSE	FALSE	FALSE	FALSE	FALSE	FALSE	FALSE	FALSE	2
3-041-012-008	500.696	1	691	18	1	24.77	1	0.155	protected	>2.4	1	3-041-012	3	41	741.521	131	2	12	8	670.575	9	1	0	2	3	3	Unreg - AugtoDec31	male	Rafique	30	1	3	1. Adequate polio and VPD	1 2	TRUE	TRUE	FALSE	FALSE	FALSE	FALSE	FALSE	FALSE	FALSE	FALSE	FALSE	2
3-043-012-004	383.783	1	890	>1207	1	39.73	1	0.171	protected	>2.4	1	3-043-012	3	43	328.625	89	1	12	4	342.663	4	0	0	1	1	2	Unreg - AugtoDec31	male	Akua	72	1	3	1. Adequate polio and VPD	4 8	FALSE	FALSE	FALSE	TRUE	FALSE	FALSE	FALSE	TRUE	FALSE	FALSE	FALSE	2
3-018-005-003	315.021	1	628	26	1	26.493	1	0.195	protected	>2.4	1	3-018-005	3	18	1013.55	110	2	5	3	411.951	5	1	0	2	0	2	Unreg - AugtoDec31	female	Rusmin	41	2	3	5. Small for polio but sent	2	FALSE	TRUE	FALSE	FALSE	FALSE	FALSE	FALSE	FALSE	FALSE	FALSE	FALSE	0	1 10 14	TRUE	FALSE
3-033-011-004	717.744	1	256	39	1	44.385	1	0.211	protected	>2.4	1	3-033-011	3	33	550	136	2	11	4	938.589	5	1	0	2	0	2	Unreg - AugtoDec31	female	Ruma	27	1	3	1. Adequate polio and VPD	1	TRUE	FALSE	FALSE	FALSE	FALSE	FALSE	FALSE	FALSE	FALSE	FALSE	FALSE	2
3-038-008-003	651.737	1	493	>1207	1	>79.5	1	0.221	protected	>2.4	1	3-038-008	3	38	481	108	2	8	3	568.181	4	0	1	1	0	2	Unreg - AugtoDec31	female	Sehera	46	1	3	1. Adequate polio and VPD	1	TRUE	FALSE	FALSE	FALSE	FALSE	FALSE	FALSE	FALSE	FALSE	FALSE	FALSE	2
3-033-006-004	1435.49	1	257	52	1	53.101	1	0.234	protected	>2.4	1	3-033-006	3	33	550	136	4	6	4	1251.45	6	0	1	3	0	2	Unreg - AugtoDec31	female	Aamira	49	1	3	1. Adequate polio and VPD	1	TRUE	FALSE	FALSE	FALSE	FALSE	FALSE	FALSE	FALSE	FALSE	FALSE	FALSE	2
3-029-012-003	692.51	1	659	>1207	1	3.753	0	0.236	protected	>2.4	1	3-029-012	3	29	461.063	110	2	12	3	905.59	6	1	0	2	0	3	Unreg - AugtoDec31	female	Asma	50	1	3	5. Small for polio but sent	1 2	TRUE	TRUE	FALSE	FALSE	FALSE	FALSE	FALSE	FALSE	FALSE	FALSE	FALSE	2
3-053-002-002	388.382	1	537	20	1	55.872	1	0.277	protected	>2.4	1	3-053-002	3	53	710	95	2	2	2	338.589	3	0	0	2	0	1	Unreg - AugtoDec31	female	Jusna	63	1	3	1. Adequate polio and VPD	1	TRUE	FALSE	FALSE	FALSE	FALSE	FALSE	FALSE	FALSE	FALSE	FALSE	FALSE	2
3-032-006-008	543.197	1	862	23	1	>79.5	1	0.329	protected	>2.4	1	3-032-006	3	32	969.869	121	3	6	8	473.556	10	0	1	2	3	4	Unreg - AugtoDec31	female	Haresa	64	1	3	1. Adequate polio and VPD	3 8	FALSE	FALSE	TRUE	FALSE	FALSE	FALSE	FALSE	TRUE	FALSE	FALSE	FALSE	2
3-025-006-007	718.716	1	471	270	1	>79.5	1	0.337	protected	>2.4	1	3-025-006	3	25	432.136	107	2	6	7	626.573	8	0	0	2	1	5	Unreg - AugtoDec31	female	Shohina	61	1	3	4. No polio - VPD only	2	FALSE	TRUE	FALSE	FALSE	FALSE	FALSE	FALSE	FALSE	FALSE	FALSE	FALSE	1
3-026-001-003	644.467	1	858	>1207	1	>79.5	1	0.347	protected	>2.4	1	3-026-001	3	26	738.812	168	2	1	3	863.126	8	1	0	2	1	4	Unreg - AugtoDec31	male	Omar	40	1	3	5. Small for polio but sent	2 5	FALSE	TRUE	FALSE	FALSE	TRUE	FALSE	FALSE	FALSE	FALSE	FALSE	FALSE	2
3-032-012-002	176.794	1	866	109	1	24.485	1	0.364	protected	>2.4	1	3-032-012	3	32	969.869	121	1	12	2	157.852	3	0	0	1	0	2	Unreg - AugtoDec31	male	Anowar	66	1	3	5. Small for polio but sent	1 8	TRUE	FALSE	FALSE	FALSE	FALSE	FALSE	FALSE	TRUE	FALSE	FALSE	FALSE	2
3-012-001-008	483.27	1	1011	619	1	>79.5	1	0.376	protected	>2.4	1	3-012-001	3	12	504.353	86	2	1	8	431.491	8	0	0	2	3	3	Unreg - AugtoDec31	male	Atik	30	1	2	4. No polio - VPD only	1	TRUE	FALSE	FALSE	FALSE	FALSE	FALSE	FALSE	FALSE	FALSE	FALSE	FALSE	1
3-012-012-003	241.635	1	1018	72	1	>79.5	1	0.377	protected	>2.4	1	3-012-012	3	12	504.353	86	1	12	3	431.491	4	1	0	1	0	2	Unreg - AugtoDec31	male	Asmotulla	28	1	3	4. No polio - VPD only	1 2	TRUE	TRUE	FALSE	FALSE	FALSE	FALSE	FALSE	FALSE	FALSE	FALSE	FALSE	2
3-033-009-004	717.744	1	254	110	1	38.798	1	0.393	protected	>2.4	1	3-033-009	3	33	550	136	2	9	4	625.726	5	0	0	2	1	2	Unreg - AugtoDec31	female	Sakera	44		3	1. Adequate polio and VPD	1	TRUE	FALSE	FALSE	FALSE	FALSE	FALSE	FALSE	FALSE	FALSE	FALSE	FALSE	2
3-036-005-003	287.075	1	69	>1207	1	>79.5	1	0.407	protected	>2.4	1	3-036-005	3	36	910	90	2	5	3	250.27	4	0	0	2	0	2	Unreg - AugtoDec31	female	Sowkotara	77	1	3	1. Adequate polio and VPD	2	FALSE	TRUE	FALSE	FALSE	FALSE	FALSE	FALSE	FALSE	FALSE	FALSE	FALSE	2
3-039-007-003	331.619	1	876	45	1	>79.5	1	0.411	protected	>2.4	1	3-039-007	3	39	372	85	1	7	3	289.104	3	0	0	1	1	1	Unreg - AugtoDec31	female	Afia	36	1	3	1. Adequate polio and VPD	3 5	FALSE	FALSE	TRUE	FALSE	TRUE	FALSE	FALSE	FALSE	FALSE	FALSE	FALSE	2
3-018-013-006	461.385	1	634	258	1	>79.5	1	0.417	protected	>2.4	1	3-018-013	3	18	1013.55	110	3	13	6	411.951	8	0	1	2	3	2	Unreg - AugtoDec31	male	Emran	66	1	3	1. Adequate polio and VPD	1 2	TRUE	TRUE	FALSE	FALSE	FALSE	FALSE	FALSE	FALSE	FALSE	FALSE	FALSE	2
3-034-004-008	234.444	1	663	>1207	1	>79.5	1	0.42	protected	>2.4	1	3-034-004	3	34	1300	105	2	4	8	204.387	8	0	0	2	3	3	Unreg - AugtoDec31	female	Zinara	29	1	3	5. Small for polio but sent	1 2	TRUE	TRUE	FALSE	FALSE	FALSE	FALSE	FALSE	FALSE	FALSE	FALSE	FALSE	2
3-053-005-002	194.191	1	531	>1207	1	3.429	0	0.433	protected	>2.4	1	3-053-005	3	53	710	95	1	5	2	169.295	2	0	0	1	0	1	Unreg - AugtoDec31	female	Ismotara	51	1	3	1. Adequate polio and VPD	1	TRUE	FALSE	FALSE	FALSE	FALSE	FALSE	FALSE	FALSE	FALSE	FALSE	FALSE	2
3-049-008-005	61.1696	1	1089	>1207	1	51.198	1	0.444	protected	>2.4	1	3-049-008	3	49	1993	84	1	8	5	53.3273	6	0	0	1	2	3	Unreg - pre2016	female	Kayida	60	1	1	5. Small for polio but sent	1	TRUE	FALSE	FALSE	FALSE	FALSE	FALSE	FALSE	FALSE	FALSE	FALSE	FALSE	2
3-008-008-004	305.904	1	6	636	1	67.059	1	0.453	protected	>2.4	1	3-008-008	3	8	768.987	83	2	8	4	273.128	5	0	0	2	1	2	Unreg - AugtoDec31	male	Nur Hosen	39	1	3	1. Adequate polio and VPD	2	FALSE	TRUE	FALSE	FALSE	FALSE	FALSE	FALSE	FALSE	FALSE	FALSE	FALSE	2
3-034-006-006	117.222	1	667	49	1	>79.5	1	0.454	protected	>2.4	1	3-034-006	3	34	1300	105	1	6	6	102.194	6	0	0	1	2	3	Unreg - AugtoDec31	female	Asheka	75	1	3	5. Small for polio but sent	1	TRUE	FALSE	FALSE	FALSE	FALSE	FALSE	FALSE	FALSE	FALSE	FALSE	FALSE	2
3-029-008-003	1014.26	1	656	71	1	59.261	1	0.454	protected	>2.4	1	3-029-008	3	29	461.063	110	3	8	3	905.59	5	0	0	3	0	2	Unreg - AugtoDec31	male	Rafique	62	1	3	1. Adequate polio and VPD	1 2	TRUE	TRUE	FALSE	FALSE	FALSE	FALSE	FALSE	FALSE	FALSE	FALSE	FALSE	2
3-033-001-008	350.406	1	259	>1207	1	79.229	1	0.458	protected	>2.4	1	3-033-001	3	33	550	136	1	1	8	312.863	8	0	0	1	1	6	Unreg - AugtoDec31	male	Faruk	72	2	3	1. Adequate polio and VPD	2	FALSE	TRUE	FALSE	FALSE	FALSE	FALSE	FALSE	FALSE	FALSE	FALSE	FALSE	2
3-005-012-004	519.677	1	1001	8	0	>79.5	1	0.479	protected	>2.4	1	3-005-012	3	5	589.001	108	2	12	4	695.996	5	1	0	2	0	2	Unreg - AugtoDec31	male	Mahamodul	24	1	3	4. No polio - VPD only	1 2	TRUE	TRUE	FALSE	FALSE	FALSE	FALSE	FALSE	FALSE	FALSE	FALSE	FALSE	2
3-018-001-003	162.612	1	631	26	1	>79.5	1	0.484	protected	>2.4	1	3-018-001	3	18	1013.55	110	1	1	3	137.317	3	0	0	1	0	2	Unreg - AugtoDec31	male	Sadek	15	1	3	1. Adequate polio and VPD	1 2	TRUE	TRUE	FALSE	FALSE	FALSE	FALSE	FALSE	FALSE	FALSE	FALSE	FALSE	2
3-030-001-005	219.875	1	1048	25	1	57.157	1	0.505	protected	>2.4	1	3-030-001	3	30	594.06	90	1	1	5	383.372	6	1	0	1	2	2	Unreg - AugtoDec31	female	Sukura	75	1	3	1. Adequate polio and VPD	1	TRUE	FALSE	FALSE	FALSE	FALSE	FALSE	FALSE	FALSE	FALSE	FALSE	FALSE	1
3-028-006-003	229.871	1	50	61	1	59.082	1	0.519	protected	>2.4	1	3-028-006	3	28	1479.53	120	2	6	3	205.242	4	0	0	2	0	2	Unreg - AugtoDec31	male	Rahaman	74	2	3	1. Adequate polio and VPD	2	FALSE	TRUE	FALSE	FALSE	FALSE	FALSE	FALSE	FALSE	FALSE	FALSE	FALSE	2
3-032-009-003	186.93	1	860	21	1	>79.5	1	0.523	protected	>2.4	1	3-032-009	3	32	969.869	121	1	9	3	157.852	3	0	0	1	0	2	Unreg - AugtoDec31	male	Nurfat	19	1	3	5. Small for polio but sent	1 6	TRUE	FALSE	FALSE	FALSE	FALSE	TRUE	FALSE	FALSE	FALSE	FALSE	FALSE	2
3-026-005-004	644.467	1	846	34	1	60.102	1	0.569	protected	>2.4	1	3-026-005	3	26	738.812	168	2	5	4	575.417	5	0	0	2	1	2	Unreg - 2016to2017	male	Arfan	43	1	1	5. Small for polio but sent	1 2	TRUE	TRUE	FALSE	FALSE	FALSE	FALSE	FALSE	FALSE	FALSE	FALSE	FALSE	0	10	FALSE	FALSE
3-009-009-004	585.034	1	218	569	1	2.075	0	0.585	protected	>2.4	1	3-009-009	3	9	629.779	130	2	9	4	522.352	5	0	0	2	0	3	Unreg - AugtoDec31	male	Nur	44	1	3	5. Small for polio but sent	1	TRUE	FALSE	FALSE	FALSE	FALSE	FALSE	FALSE	FALSE	FALSE	FALSE	FALSE	1
3-031-007-005	274.449	1	482	>1207	1	70.057	1	0.605	protected	>2.4	1	3-031-007	3	31	624	118	1	7	5	239.263	5	0	0	1	1	3	Unreg - AugtoDec31	female	Fatema	70	1	4	1. Adequate polio and VPD	1	TRUE	FALSE	FALSE	FALSE	FALSE	FALSE	FALSE	FALSE	FALSE	FALSE	FALSE	0	10	FALSE	FALSE
3-037-009-003	636.303	1	74	100	1	74.722	1	0.606	protected	>2.4	1	3-037-009	3	37	739	162	2	9	3	554.726	4	0	0	2	0	2	Unreg - AugtoDec31	female	Morzan	49	1	3	1. Adequate polio and VPD	2	FALSE	TRUE	FALSE	FALSE	FALSE	FALSE	FALSE	FALSE	FALSE	FALSE	FALSE	1
3-046-002-003	703.294	1	101	70	1	>79.5	1	0.633	protected	>2.4	1	3-046-002	3	46	270	67	2	2	3	627.941	3	0	0	2	0	1	Unreg - AugtoDec31	male	Sohel	26	1	3	4. No polio - VPD only	1	TRUE	FALSE	FALSE	FALSE	FALSE	FALSE	FALSE	FALSE	FALSE	FALSE	FALSE	2
3-055-006-004	718.258	1	309	159	1	>79.5	1	0.649	protected	>2.4	1	3-055-006	3	55	420.238	71	3	6	4	855.069	7	1	0	3	1	2	Unreg - AugtoDec31	male	Hosen	63	1	3	1. Adequate polio and VPD	1	TRUE	FALSE	FALSE	FALSE	FALSE	FALSE	FALSE	FALSE	FALSE	FALSE	FALSE	2
3-007-009-006	339.717	1	232	64	1	55.617	1	0.661	protected	>2.4	1	3-007-009	3	7	675	158	1	9	6	296.163	6	0	0	1	4	1	Unreg - AugtoDec31	female	Safa	62	1	3	5. Small for polio but sent	1	TRUE	FALSE	FALSE	FALSE	FALSE	FALSE	FALSE	FALSE	FALSE	FALSE	FALSE	2
3-006-012-004	591.724	1	818	28	1	72.378	1	0.662	protected	>2.4	1	3-006-012	3	6	565.183	118	2	12	4	528.325	5	0	1	1	1	2	Unreg - AugtoDec31	male	Ebrahim	39	1	3	1. Adequate polio and VPD	5	FALSE	FALSE	FALSE	FALSE	TRUE	FALSE	FALSE	FALSE	FALSE	FALSE	FALSE	1
3-049-009-006	174.098	1	1091	15	1	58.287	1	0.666	protected	>2.4	1	3-049-009	3	49	1993	84	3	9	6	159.982	8	0	0	3	2	3	Unreg - pre2016	female	Nur kolima	13	1	1	1. Adequate polio and VPD	1	TRUE	FALSE	FALSE	FALSE	FALSE	FALSE	FALSE	FALSE	FALSE	FALSE	FALSE	1
3-042-011-003	417.793	1	1079	16	1	>79.5	1	0.677	protected	>2.4	1	3-042-011	3	42	563.044	83	2	11	3	373.03	4	0	1	1	0	2	Unreg - AugtoDec31	male	Umayer	34	1	3	1. Adequate polio and VPD	1	TRUE	FALSE	FALSE	FALSE	FALSE	FALSE	FALSE	FALSE	FALSE	FALSE	FALSE	2
3-021-001-007	717.659	1	832	110	1	46.381	1	0.713	protected	>2.4	1	3-021-001	3	21	675.448	167	2	1	7	625.651	9	0	0	2	3	4	Unreg - AugtoDec31	female	Sumaiya	45	1	3	5. Small for polio but sent	1 2	TRUE	TRUE	FALSE	FALSE	FALSE	FALSE	FALSE	FALSE	FALSE	FALSE	FALSE	2
3-045-008-003	584.507	1	284	>1207	1	37.148	1	0.722	protected	>2.4	1	3-045-008	3	45	630.598	123	2	8	3	493.583	4	0	0	2	0	2	Unreg - AugtoDec31	male	Anas	23	1	3	1. Adequate polio and VPD	1	TRUE	FALSE	FALSE	FALSE	FALSE	FALSE	FALSE	FALSE	FALSE	FALSE	FALSE	1
3-025-013-003	718.716	1	473	73	1	>79.5	1	0.726	protected	>2.4	1	3-025-013	3	25	432.136	107	2	13	3	626.573	4	0	0	2	0	2	Unreg - AugtoDec31	female	Somaiya	48	1	3	1. Adequate polio and VPD	2	FALSE	TRUE	FALSE	FALSE	FALSE	FALSE	FALSE	FALSE	FALSE	FALSE	FALSE	1
3-014-008-010	465.429	1	617	73	1	57.054	1	0.728	protected	>2.4	1	3-014-008	3	14	493.239	81	2	8	10	623.342	11	1	0	2	4	4	Unreg - AugtoDec31	male	Hubrid	46	2	4	5. Small for polio but sent	2	FALSE	TRUE	FALSE	FALSE	FALSE	FALSE	FALSE	FALSE	FALSE	FALSE	FALSE	2
3-003-010-004	331.601	1	806	65	1	64.672	1	0.743	protected	>2.4	1	3-003-010	3	3	435.894	102	1	10	4	296.072	4	0	0	1	2	1	Unreg - AugtoDec31	male	Baser	33	1	3	5. Small for polio but sent	1	TRUE	FALSE	FALSE	FALSE	FALSE	FALSE	FALSE	FALSE	FALSE	FALSE	FALSE	2
3-013-004-008	951.921	1	20	>1207	1	36.626	1	0.76	protected	>2.4	1	3-013-004	3	13	464.461	104	3	4	8	1133.24	9	1	0	3	3	2	Unreg - AugtoDec31	male	Junaed	24	1	3	1. Adequate polio and VPD	2	FALSE	TRUE	FALSE	FALSE	FALSE	FALSE	FALSE	FALSE	FALSE	FALSE	FALSE	1
3-042-008-004	626.69	1	1077	14	1	>79.5	1	0.762	protected	>2.4	1	3-042-008	3	42	563.044	83	3	8	4	559.544	5	0	0	3	0	2	Unreg - AugtoDec31	male	Ekramullah	34	1	3	1. Adequate polio and VPD	1	TRUE	FALSE	FALSE	FALSE	FALSE	FALSE	FALSE	FALSE	FALSE	FALSE	FALSE	2
3-027-013-004	994.37	1	251	>1207	1	>79.5	1	0.772	protected	>2.4	1	3-027-013	3	27	726.805	170	3	13	4	887.831	6	0	0	3	1	2	Unreg - AugtoDec31	male	Towarcs	72	1	3	1. Adequate polio and VPD	1 2	TRUE	TRUE	FALSE	FALSE	FALSE	FALSE	FALSE	FALSE	FALSE	FALSE	FALSE	2
3-047-003-002	668.345	1	696	9	0	47.355	1	0.787	protected	>2.4	1	3-047-003	3	47	195.715	95	1	3	2	614.155	2	0	0	1	0	1	Unreg - AugtoDec31	female	Fatema	22	1	3	1. Adequate polio and VPD	1	TRUE	FALSE	FALSE	FALSE	FALSE	FALSE	FALSE	FALSE	FALSE	FALSE	FALSE	2
3-002-009-004	452.649	1	606	13	1	>79.5	1	0.787	protected	>2.4	1	3-002-009	3	2	920.411	147	2	9	4	404.151	6	0	1	1	1	3	Unreg - AugtoDec31	male	Yasal	39	1	3	5. Small for polio but sent	1 2	TRUE	TRUE	FALSE	FALSE	FALSE	FALSE	FALSE	FALSE	FALSE	FALSE	FALSE	2
3-052-010-002	187.794	1	709	97	1	>79.5	1	0.799	protected	>2.4	1	3-052-010	3	52	543.31	72	1	10	2	167.673	3	0	0	1	0	2	Unreg - AugtoDec31	male	Hasan	70	1	3	1. Adequate polio and VPD	1	TRUE	FALSE	FALSE	FALSE	FALSE	FALSE	FALSE	FALSE	FALSE	FALSE	FALSE	2
3-024-001-003	319.347	1	237	68	1	52.291	1	0.832	protected	>2.4	1	3-024-001	3	24	670.054	151	1	1	3	570.262	4	1	0	1	0	2	Unreg - AugtoDec31	male	Mojor	25	1	3	5. Small for polio but sent	1	TRUE	FALSE	FALSE	FALSE	FALSE	FALSE	FALSE	FALSE	FALSE	FALSE	FALSE	2
3-009-008-008	877.552	1	219	11	1	40.342	1	0.847	protected	>2.4	1	3-009-008	3	9	629.779	130	3	8	8	783.528	8	0	0	3	1	4	Unreg - AugtoDec31	male	Anowar	36	1	3	1. Adequate polio and VPD	1	TRUE	FALSE	FALSE	FALSE	FALSE	FALSE	FALSE	FALSE	FALSE	FALSE	FALSE	1
3-035-002-007	308.132	1	1059	35	1	54.019	1	0.89	protected	>2.4	1	3-035-002	3	35	883	192	1	2	7	275.118	7	0	0	1	2	4	Unreg - AugtoDec31	male	Zia	59	1	3	5. Small for polio but sent	1	TRUE	FALSE	FALSE	FALSE	FALSE	FALSE	FALSE	FALSE	FALSE	FALSE	FALSE	2
3-029-001-011	714.94	1	649	1172	1	>79.5	1	0.949	protected	>2.4	1	3-029-001	3	29	461.063	110	2	1	11	603.727	11	0	0	2	5	4	Unreg - AugtoDec31	male	Jahedul	13	1	3	1. Adequate polio and VPD	1 2	TRUE	TRUE	FALSE	FALSE	FALSE	FALSE	FALSE	FALSE	FALSE	FALSE	FALSE	1
3-032-013-010	362.131	1	864	34	1	73.772	1	0.958	protected	>2.4	1	3-032-013	3	32	969.869	121	2	13	10	315.704	10	0	0	2	3	5	Unreg - AugtoDec31	female	Hafsa	32	1	3	1. Adequate polio and VPD	3 4	FALSE	FALSE	TRUE	TRUE	FALSE	FALSE	FALSE	FALSE	FALSE	FALSE	FALSE	2
3-049-011-004	119.453	1	1096	27	1	76.143	1	0.979	protected	>2.4	1	3-049-011	3	49	1993	84	2	11	4	106.655	4	0	0	2	0	2	Unreg - pre2016	male	Jaber	26	1	1	5. Small for polio but sent	1	TRUE	FALSE	FALSE	FALSE	FALSE	FALSE	FALSE	FALSE	FALSE	FALSE	FALSE	2
3-023-004-003	360.156	1	1042	16	1	49.373	1	0.995	protected	>2.4	1	3-023-004	3	23	602	153	1	4	3	321.568	3	0	0	1	0	2	Unreg - AugtoDec31	male	Sohed	43	1	3	5. Small for polio but sent	1	TRUE	FALSE	FALSE	FALSE	FALSE	FALSE	FALSE	FALSE	FALSE	FALSE	FALSE	1
3-012-004-008	247.473	1	1019	166	1	>79.5	1	0.998	protected	>2.4	1	3-012-004	3	12	504.353	86	1	4	8	215.745	8	0	0	1	4	3	Unreg - AugtoDec31	female	Azida	63	1	3	1. Adequate polio and VPD	1 2 4	TRUE	TRUE	FALSE	TRUE	FALSE	FALSE	FALSE	FALSE	FALSE	FALSE	FALSE	1
3-046-012-006	351.647	1	100	462	1	78.317	1	1.064	protected	>2.4	1	3-046-012	3	46	270	67	1	12	6	313.971	6	0	0	1	3	2	Unreg - AugtoDec31	male	Amin	34	1	3	1. Adequate polio and VPD	1 2	TRUE	TRUE	FALSE	FALSE	FALSE	FALSE	FALSE	FALSE	FALSE	FALSE	FALSE	2
3-005-005-009	259.838	1	1002	70	1	51.918	1	1.068	protected	>2.4	1	3-005-005	3	5	589.001	108	1	5	9	231.999	9	0	0	1	3	5	Unreg - AugtoDec31	male	Arfat	34	1	3	5. Small for polio but sent	1 2	TRUE	TRUE	FALSE	FALSE	FALSE	FALSE	FALSE	FALSE	FALSE	FALSE	FALSE	0	1 14	TRUE	FALSE
3-054-011-006	502.578	1	1103	45	1	31.879	1	1.072	protected	>2.4	1	3-054-011	3	54	547.008	97	2	11	6	448.731	6	0	0	2	1	3	Unreg - AugtoDec31	male	Aziz	60	8	3	5. Small for polio but sent	4	FALSE	FALSE	FALSE	TRUE	FALSE	FALSE	FALSE	FALSE	FALSE	FALSE	FALSE	2
3-041-006-003	751.044	1	685	16	1	>79.5	1	1.104	protected	>2.4	1	3-041-006	3	41	741.521	131	3	6	3	670.575	5	0	0	3	0	2	Unreg - AugtoDec31	male	Azizur	39	1	3	1. Adequate polio and VPD	1 2	TRUE	TRUE	FALSE	FALSE	FALSE	FALSE	FALSE	FALSE	FALSE	FALSE	FALSE	2
3-027-010-007	331.457	1	248	179	1	>79.5	1	1.114	protected	>2.4	1	3-027-010	3	27	726.805	170	1	10	7	295.943	7	0	0	1	3	3	Unreg - AugtoDec31	male	Johar	72	7	3	5. Small for polio but sent	3	FALSE	FALSE	TRUE	FALSE	FALSE	FALSE	FALSE	FALSE	FALSE	FALSE	FALSE	2
3-045-002-006	292.253	1	280	9	0	52.914	1	1.114	protected	>2.4	1	3-045-002	3	45	630.598	123	1	2	6	246.792	6	0	0	1	3	2	Unreg - AugtoDec31	male	Mdjahed	19	1	3	5. Small for polio but sent	1	TRUE	FALSE	FALSE	FALSE	FALSE	FALSE	FALSE	FALSE	FALSE	FALSE	FALSE	2
3-021-006-003	340.428	1	839	28	1	>79.5	1	1.119	protected	>2.4	1	3-021-006	3	21	675.448	167	1	6	3	312.826	4	0	0	1	0	3	Unreg - AugtoDec31	female	Rafi	21	1	2	5. Small for polio but sent	1 2	TRUE	TRUE	FALSE	FALSE	FALSE	FALSE	FALSE	FALSE	FALSE	FALSE	FALSE	2
3-027-002-004	662.914	1	246	19	1	53.803	1	1.123	protected	>2.4	1	3-027-002	3	27	726.805	170	2	2	4	591.887	4	0	0	2	0	2	Unreg - AugtoDec31	male	Islam	37	1	3	5. Small for polio but sent	1	TRUE	FALSE	FALSE	FALSE	FALSE	FALSE	FALSE	FALSE	FALSE	FALSE	FALSE	1
3-014-001-006	232.714	1	621	260	1	>79.5	1	1.17	protected	>2.4	1	3-014-001	3	14	493.239	81	1	1	6	415.562	7	1	0	1	3	2	Unreg - AugtoDec31	male	Kasel	66	2	3	5. Small for polio but sent	1 2	TRUE	TRUE	FALSE	FALSE	FALSE	FALSE	FALSE	FALSE	FALSE	FALSE	FALSE	2
3-006-003-004	574.941	1	826	29	1	>79.5	1	1.172	protected	>2.4	1	3-006-003	3	6	565.183	118	2	3	4	792.487	5	1	0	2	0	2	Unreg - AugtoDec31	female	Kulsum	22	1	3	5. Small for polio but sent	1 2	TRUE	TRUE	FALSE	FALSE	FALSE	FALSE	FALSE	FALSE	FALSE	FALSE	FALSE	1
3-007-001-006	1019.15	1	227	208	1	21.026	1	1.195	protected	>2.4	1	3-007-001	3	7	675	158	3	1	6	888.49	8	0	0	3	3	2	Unreg - AugtoDec31	female	Hajer	72	1	3	1. Adequate polio and VPD	1 2	TRUE	TRUE	FALSE	FALSE	FALSE	FALSE	FALSE	FALSE	FALSE	FALSE	FALSE	2
3-042-002-004	213.943	1	1073	527	1	31.996	1	1.198	protected	>2.4	1	3-042-002	3	42	563.044	83	1	2	4	186.515	4	0	0	1	1	2	Unreg - AugtoDec31	female	Nafeja	60	1	2	1. Adequate polio and VPD	1	TRUE	FALSE	FALSE	FALSE	FALSE	FALSE	FALSE	FALSE	FALSE	FALSE	FALSE	1
3-001-012-004	606.886	1	410	>1207	1	>79.5	1	1.234	protected	>2.4	1	3-001-012	3	1	516.548	72	3	12	4	529.08	5	0	1	2	0	2	Unreg - AugtoDec31	female	Kayes	35	2	3	5. Small for polio but sent	2	FALSE	TRUE	FALSE	FALSE	FALSE	FALSE	FALSE	FALSE	FALSE	FALSE	FALSE	1
3-003-009-005	679.224	1	804	80	1	>79.5	1	1.268	protected	>2.4	1	3-003-009	3	3	435.894	102	2	9	5	888.216	7	1	0	2	2	2	Unreg - AugtoDec31	female	Somira	60	1	3	5. Small for polio but sent	4	FALSE	FALSE	FALSE	TRUE	FALSE	FALSE	FALSE	FALSE	FALSE	FALSE	FALSE	2
3-042-003-003	208.897	1	1074	24	1	>79.5	1	1.291	protected	>2.4	1	3-042-003	3	42	563.044	83	1	3	3	186.515	4	0	0	1	0	3	Unreg - AugtoDec31	male	Rahaman	32	1	3	4. No polio - VPD only	1	TRUE	FALSE	FALSE	FALSE	FALSE	FALSE	FALSE	FALSE	FALSE	FALSE	FALSE	1
3-026-008-004	330.019	1	854	>1207	1	35.461	1	1.328	protected	>2.4	1	3-026-008	3	26	738.812	168	1	8	4	287.709	4	0	0	1	2	1	Unreg - 2016to2017	female	Tosmin	72	1	1	1. Adequate polio and VPD	4 8	FALSE	FALSE	FALSE	TRUE	FALSE	FALSE	FALSE	TRUE	FALSE	FALSE	FALSE	2
3-020-012-006	386.319	1	647	22	1	67.92	1	1.477	protected	>2.4	1	3-020-012	3	20	374.235	105	1	12	6	354.996	6	0	0	1	2	3	Unreg - AugtoDec31	female	Rifa	18	1	3	1. Adequate polio and VPD	1 2	TRUE	TRUE	FALSE	FALSE	FALSE	FALSE	FALSE	FALSE	FALSE	FALSE	FALSE	2
3-008-003-010	305.904	1	3	>1207	1	>79.5	1	1.567	protected	>2.4	1	3-008-003	3	8	768.987	83	2	3	10	273.128	10	0	0	2	4	4	Unreg - AugtoDec31	male	Omor	35	1	3	1. Adequate polio and VPD	2	FALSE	TRUE	FALSE	FALSE	FALSE	FALSE	FALSE	FALSE	FALSE	FALSE	FALSE	2
3-021-007-006	350.365	1	834	72	1	64.027	1	1.608	protected	>2.4	1	3-021-007	3	21	675.448	167	1	7	6	312.826	6	0	0	1	3	2	Unreg - AugtoDec31	male	Monsur	34	1	3	1. Adequate polio and VPD	1 2 3	TRUE	TRUE	TRUE	FALSE	FALSE	FALSE	FALSE	FALSE	FALSE	FALSE	FALSE	2
3-043-006-010	811.571	1	894	7	0	3.309	0	1.686	protected	>2.4	1	3-043-006	3	43	328.625	89	2	6	10	685.327	10	0	0	2	2	6	Unreg - AugtoDec31	male	Shahed	12	1	3	5. Small for polio but sent	1 3	TRUE	FALSE	TRUE	FALSE	FALSE	FALSE	FALSE	FALSE	FALSE	FALSE	FALSE	2
3-034-003-007	351.666	1	665	36	1	>79.5	1	1.716	protected	>2.4	1	3-034-003	3	34	1300	105	3	3	7	306.581	8	0	0	3	3	2	Unreg - AugtoDec31	female	Josmin	45	1	3	5. Small for polio but sent	1 2	TRUE	TRUE	FALSE	FALSE	FALSE	FALSE	FALSE	FALSE	FALSE	FALSE	FALSE	1
3-009-003-003	599.169	1	211	541	1	43.232	1	1.812	protected	>2.4	1	3-009-003	3	9	629.779	130	2	3	3	522.352	4	0	0	2	0	2	Unreg - AugtoDec31	female	Lalmoti	44	1	3	1. Adequate polio and VPD	2	FALSE	TRUE	FALSE	FALSE	FALSE	FALSE	FALSE	FALSE	FALSE	FALSE	FALSE	1
3-004-006-003	326.737	1	208	769	1	71.349	1	1.846	protected	>2.4	1	3-004-006	3	4	537.798	124	1	6	3	291.73	3	0	0	1	0	2	Unreg - AugtoDec31	male	Anowar	34	1	3	1. Adequate polio and VPD	1 2	TRUE	TRUE	FALSE	FALSE	FALSE	FALSE	FALSE	FALSE	FALSE	FALSE	FALSE	2
3-015-005-007	1229.2	1	425	>1207	1	43.035	1	1.865	protected	>2.4	1	3-015-005	3	15	486.45	103	4	5	7	1071.61	8	0	1	3	2	2	Unreg - AugtoDec31	female	Dilnous	27	1	3	1. Adequate polio and VPD	7	FALSE	FALSE	FALSE	FALSE	FALSE	FALSE	TRUE	FALSE	FALSE	FALSE	FALSE	1
3-017-006-004	443.752	1	436	>1207	1	>79.5	1	1.893	protected	>2.4	1	3-017-006	3	17	376.115	115	1	6	4	386.861	4	0	0	1	1	2	Unreg - AugtoDec31	female	Kowsara	61	1	3	1. Adequate polio and VPD	1	TRUE	FALSE	FALSE	FALSE	FALSE	FALSE	FALSE	FALSE	FALSE	FALSE	FALSE	1
3-009-010-006	299.584	1	215	>1207	1	77.845	1	>2	protected	>2.4	1	3-009-010	3	9	629.779	130	1	10	6	261.176	6	0	0	1	2	3	Unreg - AugtoDec31	female	Nurfatema	24	2	3	1. Adequate polio and VPD	1 2	TRUE	TRUE	FALSE	FALSE	FALSE	FALSE	FALSE	FALSE	FALSE	FALSE	FALSE	1
3-009-004-003	292.517	1	210	37	1	51.05	1	>2	protected	>2.4	1	3-009-004	3	9	629.779	130	1	4	3	522.352	4	1	0	1	0	2	Unreg - AugtoDec31	male	Sadek	42	1	3	1. Adequate polio and VPD	2	FALSE	TRUE	FALSE	FALSE	FALSE	FALSE	FALSE	FALSE	FALSE	FALSE	FALSE	2
3-012-007-003	234.782	1	1014	>1207	1	3.278	0	>2	protected	>2.4	1	3-012-007	3	12	504.353	86	1	7	3	215.745	3	0	0	1	0	2	Unreg - AugtoDec31	female	Sorifa	20	1	3	1. Adequate polio and VPD	1	TRUE	FALSE	FALSE	FALSE	FALSE	FALSE	FALSE	FALSE	FALSE	FALSE	FALSE	2
3-049-005-004	122.339	1	1085	86	1	59.497	1	>2	protected	>2.4	1	3-049-005	3	49	1993	84	2	5	4	106.655	5	0	0	2	1	2	Unreg - pre2016	female	Nurkayes	51	1	1	5. Small for polio but sent	1	TRUE	FALSE	FALSE	FALSE	FALSE	FALSE	FALSE	FALSE	FALSE	FALSE	FALSE	2
3-012-003-005	247.473	1	1022	879	1	50.329	1	>2	protected	>2.4	1	3-012-003	3	12	504.353	86	1	3	5	215.745	5	0	0	1	2	2	Unreg - AugtoDec31	female	Sumaya	73	1	3	5. Small for polio but sent	1	TRUE	FALSE	FALSE	FALSE	FALSE	FALSE	FALSE	FALSE	FALSE	FALSE	FALSE	2
3-041-011-004	529.401	1	688	46	1	63.385	1	>2	protected	>2.4	1	3-041-011	3	41	741.521	131	2	11	4	447.05	4	0	0	2	0	2	Unreg - AugtoDec31	male	Umair	18	1	3	1. Adequate polio and VPD	1 2	TRUE	TRUE	FALSE	FALSE	FALSE	FALSE	FALSE	FALSE	FALSE	FALSE	FALSE	1
3-011-006-005	225.414	1	39	50	1	73.225	1	>2	protected	>2.4	1	3-011-006	3	11	952.892	148	1	6	5	393.03	6	1	0	1	0	4	Unreg - AugtoDec31	female	Runas	56	2	3	1. Adequate polio and VPD	2	FALSE	TRUE	FALSE	FALSE	FALSE	FALSE	FALSE	FALSE	FALSE	FALSE	FALSE	2
3-038-011-006	325.868	1	490	>1207	1	>79.5	1	>2	protected	>2.4	1	3-038-011	3	38	481	108	1	11	6	284.09	6	0	0	1	4	1	Unreg - AugtoDec31	female	Dilkayes	75	1	3	5. Small for polio but sent	2	FALSE	TRUE	FALSE	FALSE	FALSE	FALSE	FALSE	FALSE	FALSE	FALSE	FALSE	2
3-013-007-004	974.92	1	23	47	1	61.017	1	>2	protected	>2.4	1	3-013-007	3	13	464.461	104	3	7	4	849.93	6	0	0	3	1	2	Unreg - AugtoDec31	female	Bosora	72	1	3	1. Adequate polio and VPD	2	FALSE	TRUE	FALSE	FALSE	FALSE	FALSE	FALSE	FALSE	FALSE	FALSE	FALSE	2
3-034-013-006	117.222	1	677	97	1	>79.5	1	>2	protected	>2.4	1	3-034-013	3	34	1300	105	1	13	6	102.194	6	0	0	1	3	2	Unreg - AugtoDec31	female	Sowda	47	1	3	1. Adequate polio and VPD	1 2	TRUE	TRUE	FALSE	FALSE	FALSE	FALSE	FALSE	FALSE	FALSE	FALSE	FALSE	2
3-003-002-004	663.202	1	801	46	1	62.548	1	>2	protected	>2.4	1	3-003-002	3	3	435.894	102	2	2	4	592.144	4	0	0	2	0	2	Unreg - AugtoDec31	male	Hares	42	1	3	5. Small for polio but sent	2	FALSE	TRUE	FALSE	FALSE	FALSE	FALSE	FALSE	FALSE	FALSE	FALSE	FALSE	0	99	FALSE	FALSE
3-012-002-003	494.946	1	1013	9	0	3.696	0	>2	protected	>2.4	1	3-012-002	3	12	504.353	86	2	2	3	431.491	4	0	0	2	0	2	Unreg - AugtoDec31	female	Asma	27	1	2	5. Small for polio but sent	2	FALSE	TRUE	FALSE	FALSE	FALSE	FALSE	FALSE	FALSE	FALSE	FALSE	FALSE	1
3-022-008-004	433.861	1	453	20	1	19.721	1	>2	protected	>2.4	1	3-022-008	3	22	888.604	140	2	8	4	398.683	4	0	0	2	0	2	Unreg - AugtoDec31	female	Sobika	20	1	3	5. Small for polio but sent	2	FALSE	TRUE	FALSE	FALSE	FALSE	FALSE	FALSE	FALSE	FALSE	FALSE	FALSE	1
3-009-001-007	292.517	1	212	14	1	3.851	0	>2	protected	>2.4	1	3-009-001	3	9	629.779	130	1	1	7	261.176	7	0	0	1	2	4	Unreg - AugtoDec31	male	Motaleb	47	1	2	1. Adequate polio and VPD	1	TRUE	FALSE	FALSE	FALSE	FALSE	FALSE	FALSE	FALSE	FALSE	FALSE	FALSE	1
3-035-005-008	977.391	1	1070	9	0	51.008	1	>2	protected	>2.4	1	3-035-005	3	35	883	192	3	5	8	825.353	8	0	0	3	2	3	Unreg - AugtoDec31	male	Mostafa	15	1	3	5. Small for polio but sent	1	TRUE	FALSE	FALSE	FALSE	FALSE	FALSE	FALSE	FALSE	FALSE	FALSE	FALSE	1
3-018-012-005	461.385	1	636	102	1	>79.5	1	>2	protected	>2.4	1	3-018-012	3	18	1013.55	110	3	12	5	549.267	8	1	0	3	2	2	Unreg - AugtoDec31	male	Reduan	61	1	3	1. Adequate polio and VPD	1 2	TRUE	TRUE	FALSE	FALSE	FALSE	FALSE	FALSE	FALSE	FALSE	FALSE	FALSE	2
3-019-005-003	188.279	1	1024	44	1	>79.5	1	>2	protected	>2.4	1	3-019-005	3	19	925	120	1	5	3	164.141	3	0	0	1	1	1	Unreg - AugtoDec31	female	Sahena	61	2	3	1. Adequate polio and VPD	2	FALSE	TRUE	FALSE	FALSE	FALSE	FALSE	FALSE	FALSE	FALSE	FALSE	FALSE	2
3-013-009-006	317.307	1	18	151	1	>79.5	1	>2	protected	>2.4	1	3-013-009	3	13	464.461	104	1	9	6	283.31	6	0	0	1	2	3	Unreg - AugtoDec31	male	Sha alam	62	1	3	1. Adequate polio and VPD	2	FALSE	TRUE	FALSE	FALSE	FALSE	FALSE	FALSE	FALSE	FALSE	FALSE	FALSE	2
3-015-011-003	307.3	1	430	24	1	45.175	1	>2	protected	>2.4	1	3-015-011	3	15	486.45	103	1	11	3	267.903	3	0	0	1	0	2	Unreg - pre2016	female	Aziza	25	1	1	4. No polio - VPD only	2	FALSE	TRUE	FALSE	FALSE	FALSE	FALSE	FALSE	FALSE	FALSE	FALSE	FALSE	1
3-008-001-004	469.941	1	1	>1207	1	>79.5	1	>2	protected	>2.4	1	3-008-001	3	8	768.987	83	3	1	4	409.692	5	0	0	3	0	2	Unreg - AugtoDec31	female	Rinas	30	1	3	1. Adequate polio and VPD	1	TRUE	FALSE	FALSE	FALSE	FALSE	FALSE	FALSE	FALSE	FALSE	FALSE	FALSE	1
3-008-005-004	313.294	1	4	1013	1	>79.5	1	>2	protected	>2.4	1	3-008-005	3	8	768.987	83	2	5	4	273.128	4	0	0	2	0	2	Unreg - AugtoDec31	female	Yeasmin	58	2	3	1. Adequate polio and VPD	2	FALSE	TRUE	FALSE	FALSE	FALSE	FALSE	FALSE	FALSE	FALSE	FALSE	FALSE	1
3-042-012-003		1	1072									3-042-012	3	42	563.044	83	1	12	3	186.515	3	0	0	1	0	2	Unreg - AugtoDec31	male	Ayas	15	1	3	2.Discarded sample	1	TRUE	FALSE	FALSE	FALSE	FALSE	FALSE	FALSE	FALSE	FALSE	FALSE	FALSE	2
3-032-001-005		0										3-032-001	3	32	969.869	121	2	1	5	315.704	5	0	1	1	1	2	Unreg - AugtoDec31	male	Refan	6	1	3		1 2	TRUE	TRUE	FALSE	FALSE	FALSE	FALSE	FALSE	FALSE	FALSE	FALSE	FALSE	2
3-054-010-005		0										3-054-010	3	54	547.008	97	3	10	5	673.096	5	0	1	2	0	2	Unreg - AugtoDec31	female	Fatema	7	1	3		1	TRUE	FALSE	FALSE	FALSE	FALSE	FALSE	FALSE	FALSE	FALSE	FALSE	FALSE	2
3-017-002-005		0										3-017-002	3	17	376.115	115	2	2	5	773.722	5	0	1	1	1	2	Unreg - AugtoDec31	female	Rojifa	6	1	4		1	TRUE	FALSE	FALSE	FALSE	FALSE	FALSE	FALSE	FALSE	FALSE	FALSE	FALSE	2
3-028-013-003		0										3-028-013	3	28	1479.53	120	1	13	3	102.621	3	0	1	0	0	2	Unreg - AugtoDec31	male	Yeasar	11	2	4		2	FALSE	TRUE	FALSE	FALSE	FALSE	FALSE	FALSE	FALSE	FALSE	FALSE	FALSE	0	3 4 11	FALSE	FALSE
3-040-001-004		1										3-040-001	3	40	373.774	71	1	1	4	240.341	4	0	0	1	0	3	Unreg - AugtoDec31	female	Nurhabiba	66	1	2		1	TRUE	FALSE	FALSE	FALSE	FALSE	FALSE	FALSE	FALSE	FALSE	FALSE	FALSE	99
3-046-007-005		1										3-046-007	3	46	270	67	1	7	5	313.971	5	0	0	1	3	1	Unreg - AugtoDec31	male	Yesmin	78	1	2		1	TRUE	FALSE	FALSE	FALSE	FALSE	FALSE	FALSE	FALSE	FALSE	FALSE	FALSE	2
3-023-006-006		0										3-023-006	3	23	602	153	1	6	6	321.568	6	0	1	0	3	2	Unreg - AugtoDec31	male	Jonayed	8	1	3		1	TRUE	FALSE	FALSE	FALSE	FALSE	FALSE	FALSE	FALSE	FALSE	FALSE	FALSE	1
3-034-009-007		1										3-034-009	3	34	1300	105	2	9	7	204.387	8	0	0	2	2	4	Unreg - AugtoDec31	female	Taslima	64	1	3		1 2	TRUE	TRUE	FALSE	FALSE	FALSE	FALSE	FALSE	FALSE	FALSE	FALSE	FALSE	2
3-023-012-007		0										3-023-012	3	23	602	153	4	12	7	1286.27	7	0	1	3	1	2	Unreg - AugtoDec31	male	Taborak	6	1	3		1	TRUE	FALSE	FALSE	FALSE	FALSE	FALSE	FALSE	FALSE	FALSE	FALSE	FALSE	0	10	FALSE	FALSE
3-026-002-004		1										3-026-002	3	26	738.812	168	1	2	4	287.709	4	0	0	1	0	3	Unreg - AugtoDec31	male	Hason	40	3	3		9 99	FALSE	FALSE	FALSE	FALSE	FALSE	FALSE	FALSE	FALSE	TRUE	FALSE	TRUE	99
3-001-011-004		1	412									3-001-011	3	1	516.548	72	3	11	4	529.08	4	0	0	3	0	1	Unreg - AugtoDec31	male	Abser	13	2	3	2.Discarded sample	2	FALSE	TRUE	FALSE	FALSE	FALSE	FALSE	FALSE	FALSE	FALSE	FALSE	FALSE	0	9	FALSE	FALSE
3-033-010-004		0										3-033-010	3	33	550	136	2	10	4	625.726	4	0	1	1	0	2	Unreg - AugtoDec31	male	Mdzisan	11	1	1		1	TRUE	FALSE	FALSE	FALSE	FALSE	FALSE	FALSE	FALSE	FALSE	FALSE	FALSE	2
3-010-004-007		1	27									3-010-004	3	10	987.109	90	1	4	7	115.36	7	0	0	1	2	4	Unreg - AugtoDec31	female	Ojifa	72	1	1	2.Discarded sample	1 2	TRUE	TRUE	FALSE	FALSE	FALSE	FALSE	FALSE	FALSE	FALSE	FALSE	FALSE	1
3-048-009-004		0										3-048-009	3	48	494.998	90	1	9	4	230.047	7	0	1	0	0	6	Unreg - AugtoDec31	male	Raihan	10	2	3		5	FALSE	FALSE	FALSE	FALSE	TRUE	FALSE	FALSE	FALSE	FALSE	FALSE	FALSE	0	3 11	FALSE	FALSE
3-008-013-005		1										3-008-013	3	8	768.987	83	1	13	5	136.564	5	0	0	1	1	3	Unreg - AugtoDec31	male	Ismail	63	1	3		2	FALSE	TRUE	FALSE	FALSE	FALSE	FALSE	FALSE	FALSE	FALSE	FALSE	FALSE	2
3-027-006-003		0										3-027-006	3	27	726.805	170	1	6	3	295.943	3	0	1	0	0	2	Unreg - AugtoDec31	female	Hajera	7	1	3		1	TRUE	FALSE	FALSE	FALSE	FALSE	FALSE	FALSE	FALSE	FALSE	FALSE	FALSE	1
3-023-007-007		1	1044									3-023-007	3	23	602	153	3	7	7	964.704	7	0	0	3	2	2	Unreg - AugtoDec31	female	Kolima	23	1	3	4. No polio - VPD only	1	TRUE	FALSE	FALSE	FALSE	FALSE	FALSE	FALSE	FALSE	FALSE	FALSE	FALSE	0	10	FALSE	FALSE
3-010-009-004		0										3-010-009	3	10	987.109	90	1	9	4	115.36	4	0	1	0	1	2	Unreg - AugtoDec31	female	Asma	10	1	3		2	FALSE	TRUE	FALSE	FALSE	FALSE	FALSE	FALSE	FALSE	FALSE	FALSE	FALSE	0	10	FALSE	FALSE
3-006-004-004		1										3-006-004	3	6	565.183	118	1	4	4	264.162	4	0	0	1	0	3	Unreg - AugtoDec31	male	Safiqul	19	3	3		4 5	FALSE	FALSE	FALSE	TRUE	TRUE	FALSE	FALSE	FALSE	FALSE	FALSE	FALSE	99
3-035-009-008		1										3-035-009	3	35	883	192	2	9	8	550.235	9	0	0	2	2	5	Unreg - AugtoDec31	female	Kowser	72	1	3		1	TRUE	FALSE	FALSE	FALSE	FALSE	FALSE	FALSE	FALSE	FALSE	FALSE	FALSE	0	11	FALSE	FALSE
3-046-009-008		1	96									3-046-009	3	46	270	67	1	9	8	313.971	8	0	0	1	4	3	Unreg - AugtoDec31	male	Hanan	80	1	3	1. Adequate polio and VPD	1 2	TRUE	TRUE	FALSE	FALSE	FALSE	FALSE	FALSE	FALSE	FALSE	FALSE	FALSE	2
3-048-013-007		1	90									3-048-013	3	48	494.998	90	1	13	7	230.047	8	0	0	1	2	5	Unreg - AugtoDec31	female	Kanis	59	2	3	3. No VPD - Polio only	2	FALSE	TRUE	FALSE	FALSE	FALSE	FALSE	FALSE	FALSE	FALSE	FALSE	FALSE	2
3-037-007-005		0										3-037-007	3	37	739	162	3	7	5	832.089	5	0	1	2	0	2	Unreg - AugtoDec31	male	Sahel	11	1	3		2	FALSE	TRUE	FALSE	FALSE	FALSE	FALSE	FALSE	FALSE	FALSE	FALSE	FALSE	1
3-046-013-003		1										3-046-013	3	46	270	67	1	13	3	313.971	3	0	0	1	1	1	Unreg - AugtoDec31	female	Ruksana	67	7	3		3	FALSE	FALSE	TRUE	FALSE	FALSE	FALSE	FALSE	FALSE	FALSE	FALSE	FALSE	1
3-037-001-005		1										3-037-001	3	37	739	162	2	1	5	554.726	7	0	1	1	1	4	Unreg - AugtoDec31	male	Nazid	20	1	3		1	TRUE	FALSE	FALSE	FALSE	FALSE	FALSE	FALSE	FALSE	FALSE	FALSE	FALSE	2
3-015-008-003		1	422									3-015-008	3	15	486.45	103	1	8	3	267.903	3	0	0	1	0	2	Unreg - AugtoDec31	male	Jonied	16	1	4	2.Discarded sample	2	FALSE	TRUE	FALSE	FALSE	FALSE	FALSE	FALSE	FALSE	FALSE	FALSE	FALSE	2
3-006-008-005		0										3-006-008	3	6	565.183	118	1	8	5	264.162	5	0	1	0	2	2	Unreg - AugtoDec31	male	Rafi	6	1	3		3	FALSE	FALSE	TRUE	FALSE	FALSE	FALSE	FALSE	FALSE	FALSE	FALSE	FALSE	0	10	FALSE	FALSE
3-039-006-003		0										3-039-006	3	39	372	85	1	6	3	289.104	3	0	1	0	0	2	Unreg - AugtoDec31	female	Minara	9	1	3		6	FALSE	FALSE	FALSE	FALSE	FALSE	TRUE	FALSE	FALSE	FALSE	FALSE	FALSE	0	1 11	TRUE	FALSE
3-029-006-003		0										3-029-006	3	29	461.063	110	1	6	3	301.863	3	0	1	0	0	2	Unreg - AugtoDec31	male	Sadek	10	1	3		1 2	TRUE	TRUE	FALSE	FALSE	FALSE	FALSE	FALSE	FALSE	FALSE	FALSE	FALSE	0	1 10 11 12	TRUE	FALSE
3-005-003-005		0										3-005-003	3	5	589.001	108	3	3	5	695.996	5	0	1	2	0	2	Unreg - AugtoDec31	female	Begum	8	1	2		1 2	TRUE	TRUE	FALSE	FALSE	FALSE	FALSE	FALSE	FALSE	FALSE	FALSE	FALSE	2
3-016-002-003		0										3-016-002	3	16	434.932	103	1	2	3	299.636	3	0	1	0	0	2	Unreg - AugtoDec31	male	Hakim	7	1	4		5	FALSE	FALSE	FALSE	FALSE	TRUE	FALSE	FALSE	FALSE	FALSE	FALSE	FALSE	1
3-014-002-008		1										3-014-002	3	14	493.239	81	1	2	8	207.781	8	0	0	1	4	3	Unreg - AugtoDec31	male	Naser	65	1	3		1 2	TRUE	TRUE	FALSE	FALSE	FALSE	FALSE	FALSE	FALSE	FALSE	FALSE	FALSE	0	3 10 14	FALSE	FALSE
3-036-006-003		1										3-036-006	3	36	910	90	1	6	3	125.135	3	0	0	1	0	2	Unreg - pre2016	male	Saiful	24	1	1		2	FALSE	TRUE	FALSE	FALSE	FALSE	FALSE	FALSE	FALSE	FALSE	FALSE	FALSE	2
3-036-008-003		0										3-036-008	3	36	910	90	1	8	3	125.135	3	0	1	0	0	2	Unreg - AugtoDec31	female	Noyema	11	1	3		6	FALSE	FALSE	FALSE	FALSE	FALSE	TRUE	FALSE	FALSE	FALSE	FALSE	FALSE	0	3 10 11	FALSE	FALSE
3-029-011-005		1										3-029-011	3	29	461.063	110	2	11	5	603.727	7	0	0	2	2	3	Unreg - AugtoDec31	female	Sofaira	64	1	3		1 2	TRUE	TRUE	FALSE	FALSE	FALSE	FALSE	FALSE	FALSE	FALSE	FALSE	FALSE	2
3-014-006-004		1										3-014-006	3	14	493.239	81	3	6	4	623.342	5	0	1	2	0	2	Unreg - AugtoDec31	male	Ibrahim	26	2	3		2	FALSE	TRUE	FALSE	FALSE	FALSE	FALSE	FALSE	FALSE	FALSE	FALSE	FALSE	1
3-053-010-004		1										3-053-010	3	53	710	95	1	10	4	169.295	4	0	0	1	2	1	Unreg - AugtoDec31	male	Sofi	47	1	3		1 2	TRUE	TRUE	FALSE	FALSE	FALSE	FALSE	FALSE	FALSE	FALSE	FALSE	FALSE	2
3-012-006-005		0										3-012-006	3	12	504.353	86	3	6	5	647.237	5	0	1	2	0	2	Unreg - AugtoDec31	male	Alom	11	1	3		1 2	TRUE	TRUE	FALSE	FALSE	FALSE	FALSE	FALSE	FALSE	FALSE	FALSE	FALSE	2
3-013-002-003		0										3-013-002	3	13	464.461	104	1	2	3	283.31	3	0	1	0	0	2	Unreg - AugtoDec31	male	Hares	8	1	3		2	FALSE	TRUE	FALSE	FALSE	FALSE	FALSE	FALSE	FALSE	FALSE	FALSE	FALSE	1
3-044-005-004		1										3-044-005	3	44	300.341	92	2	5	4	775.142	5	0	0	2	2	1	Unreg - 2016to2017	female	Jomila	73	1	1		1	TRUE	FALSE	FALSE	FALSE	FALSE	FALSE	FALSE	FALSE	FALSE	FALSE	FALSE	1
3-005-008-004		0										3-005-008	3	5	589.001	108	1	8	4	231.999	6	0	1	0	1	4	Unreg - AugtoDec31	male	Sufat	11	3	3		1	TRUE	FALSE	FALSE	FALSE	FALSE	FALSE	FALSE	FALSE	FALSE	FALSE	FALSE	2
3-010-001-003		0										3-010-001	3	10	987.109	90	1	1	3	115.36	3	0	1	0	0	2	Unreg - AugtoDec31	male	Reduan	7	2	3		2	FALSE	TRUE	FALSE	FALSE	FALSE	FALSE	FALSE	FALSE	FALSE	FALSE	FALSE	0	1	TRUE	FALSE
3-022-007-005		1										3-022-007	3	22	888.604	140	2	7	5	398.683	6	0	0	2	2	2	Unreg - AugtoDec31	female	Sahara	52	1	3		2	FALSE	TRUE	FALSE	FALSE	FALSE	FALSE	FALSE	FALSE	FALSE	FALSE	FALSE	1
3-018-006-005		0										3-018-006	3	18	1013.55	110	3	6	5	411.951	5	0	1	2	0	2	Unreg - AugtoDec31	male	Arman	10	1	3		1	TRUE	FALSE	FALSE	FALSE	FALSE	FALSE	FALSE	FALSE	FALSE	FALSE	FALSE	0	1 14	TRUE	FALSE
3-023-011-004		0										3-023-011	3	23	602	153	2	11	4	643.136	4	0	1	1	0	2	Unreg - AugtoDec31	female	Shamima	6	1	3		1	TRUE	FALSE	FALSE	FALSE	FALSE	FALSE	FALSE	FALSE	FALSE	FALSE	FALSE	0	1 10	TRUE	FALSE
3-031-002-005		1										3-031-002	3	31	624	118	1	2	5	239.263	5	0	0	1	2	2	Unreg - AugtoDec31	male	Jaber	57	1	4		1	TRUE	FALSE	FALSE	FALSE	FALSE	FALSE	FALSE	FALSE	FALSE	FALSE	FALSE	2
3-050-004-007		0										3-050-004	3	50	405	79	3	4	7	740.408	7	0	1	2	2	2	Unreg - AugtoDec31	male	Abunusor	8	1	3		1 2	TRUE	TRUE	FALSE	FALSE	FALSE	FALSE	FALSE	FALSE	FALSE	FALSE	FALSE	0	9	FALSE	FALSE
3-038-006-006		1										3-038-006	3	38	481	108	1	6	6	284.09	6	0	0	1	4	1	Unreg - AugtoDec31	female	Yeasina	64	1	4		1	TRUE	FALSE	FALSE	FALSE	FALSE	FALSE	FALSE	FALSE	FALSE	FALSE	FALSE	2
3-028-004-005		1										3-028-004	3	28	1479.53	120	1	4	5	102.621	5	0	0	1	1	3	Unreg - AugtoDec31	male	Mohabotullah	39	1	3		2	FALSE	TRUE	FALSE	FALSE	FALSE	FALSE	FALSE	FALSE	FALSE	FALSE	FALSE	2
3-007-012-005		0										3-007-012	3	7	675	158	2	12	5	592.327	6	0	2	0	0	4	Unreg - AugtoDec31	female	Mostakima	9	1	3		1	TRUE	FALSE	FALSE	FALSE	FALSE	FALSE	FALSE	FALSE	FALSE	FALSE	FALSE	0	8	FALSE	FALSE
3-012-005-004		0										3-012-005	3	12	504.353	86	1	5	4	215.745	4	0	1	0	1	2	Unreg - AugtoDec31	male	Kairul	6	1	3		1 2	TRUE	TRUE	FALSE	FALSE	FALSE	FALSE	FALSE	FALSE	FALSE	FALSE	FALSE	1
3-021-008-003		0										3-021-008	3	21	675.448	167	1	8	3	312.826	4	0	1	0	0	3	Unreg - AugtoDec31	female	Huneysa	11	1	3		1 2	TRUE	TRUE	FALSE	FALSE	FALSE	FALSE	FALSE	FALSE	FALSE	FALSE	FALSE	2
3-040-002-007		1										3-040-002	3	40	373.774	71	3	2	7	721.023	8	0	0	3	3	2	Unreg - AugtoDec31	male	Eleas	61	1	2		1	TRUE	FALSE	FALSE	FALSE	FALSE	FALSE	FALSE	FALSE	FALSE	FALSE	FALSE	2
3-019-001-003		1										3-019-001	3	19	925	120	1	1	3	164.141	4	0	0	1	0	3	Unreg - AugtoDec31	female	Tahara	60	1	5		2	FALSE	TRUE	FALSE	FALSE	FALSE	FALSE	FALSE	FALSE	FALSE	FALSE	FALSE	1
3-022-004-003		0										3-022-004	3	22	888.604	140	1	4	3	199.341	3	0	1	0	0	2	Unreg - AugtoDec31	female	Fatema	7	1	3		2	FALSE	TRUE	FALSE	FALSE	FALSE	FALSE	FALSE	FALSE	FALSE	FALSE	FALSE	1
3-004-010-008		1										3-004-010	3	4	537.798	124	1	10	8	583.459	8	1	0	1	2	4	Unreg - AugtoDec31	female	Satta	73	8	3		4	FALSE	FALSE	FALSE	TRUE	FALSE	FALSE	FALSE	FALSE	FALSE	FALSE	FALSE	2
3-005-002-008		0										3-005-002	3	5	589.001	108	3	2	8	695.996	8	0	1	2	2	3	Unreg - AugtoDec31	male	Sohid	11	1	3	PLEASE EXCLUDE (wrong child selection)	1	TRUE	FALSE	FALSE	FALSE	FALSE	FALSE	FALSE	FALSE	FALSE	FALSE	FALSE	1
3-035-011-003		1										3-035-011	3	35	883	192	1	11	3	275.118	3	0	0	1	0	2	Unreg - AugtoDec31	female	Roiyina	18	2	3		2	FALSE	TRUE	FALSE	FALSE	FALSE	FALSE	FALSE	FALSE	FALSE	FALSE	FALSE	2
3-003-007-005		0										3-003-007	3	3	435.894	102	2	7	5	592.144	5	0	1	1	0	3	Unreg - AugtoDec31	female	Asotara	11	1	3		1 2	TRUE	TRUE	FALSE	FALSE	FALSE	FALSE	FALSE	FALSE	FALSE	FALSE	FALSE	2
3-013-006-005		0										3-013-006	3	13	464.461	104	1	6	5	283.31	5	0	1	0	2	2	Unreg - AugtoDec31	male	Hasim	8	1	3		2	FALSE	TRUE	FALSE	FALSE	FALSE	FALSE	FALSE	FALSE	FALSE	FALSE	FALSE	0	1 10	TRUE	FALSE
3-024-012-004		0										3-024-012	3	24	670.054	151	2	12	4	570.262	4	0	1	1	0	2	Unreg - AugtoDec31	male	Raihan	9	1	3	PLEASE EXCLUDE (wrong child selection)	1	TRUE	FALSE	FALSE	FALSE	FALSE	FALSE	FALSE	FALSE	FALSE	FALSE	FALSE	2
3-054-009-009		1										3-054-009	3	54	547.008	97	2	9	9	448.731	9	0	0	2	3	4	Unreg - AugtoDec31	female	Asheka	40	7	3		1	TRUE	FALSE	FALSE	FALSE	FALSE	FALSE	FALSE	FALSE	FALSE	FALSE	FALSE	2
3-030-013-003		0										3-030-013	3	30	594.06	90	1	13	3	191.686	3	0	1	0	0	2	Unreg - AugtoDec31	male	Riduan	6	1	3		1	TRUE	FALSE	FALSE	FALSE	FALSE	FALSE	FALSE	FALSE	FALSE	FALSE	FALSE	1
3-019-013-006		0										3-019-013	3	19	925	120	2	13	6	328.282	6	0	1	1	2	2	Unreg - AugtoDec31	female	Toslima	10	1	3		1	TRUE	FALSE	FALSE	FALSE	FALSE	FALSE	FALSE	FALSE	FALSE	FALSE	FALSE
3-023-008-004		0										3-023-008	3	23	602	153	2	8	4	643.136	4	0	1	1	0	2	Unreg - AugtoDec31	female	Rimas	8	1	3		2	FALSE	TRUE	FALSE	FALSE	FALSE	FALSE	FALSE	FALSE	FALSE	FALSE	FALSE	2
3-040-009-003		1										3-040-009	3	40	373.774	71	1	9	3	240.341	3	0	0	1	0	2	Unreg - AugtoDec31	female	Nur kolima	36	1	2		1	TRUE	FALSE	FALSE	FALSE	FALSE	FALSE	FALSE	FALSE	FALSE	FALSE	FALSE	0	1	TRUE	FALSE
3-016-009-003		0										3-016-009	3	16	434.932	103	1	9	3	299.636	3	0	1	0	0	2	Unreg - AugtoDec31	male	Sabiullah	9	1	4		1	TRUE	FALSE	FALSE	FALSE	FALSE	FALSE	FALSE	FALSE	FALSE	FALSE	FALSE	2
3-012-008-003		0										3-012-008	3	12	504.353	86	1	8	3	215.745	3	0	1	0	0	2	Unreg - AugtoDec31	male	Nur	10	1	3		1	TRUE	FALSE	FALSE	FALSE	FALSE	FALSE	FALSE	FALSE	FALSE	FALSE	FALSE	2
3-030-004-004		1										3-030-004	3	30	594.06	90	1	4	4	191.686	4	0	0	1	0	3	Unreg - AugtoDec31	male	Robiul	73	5	4		1	TRUE	FALSE	FALSE	FALSE	FALSE	FALSE	FALSE	FALSE	FALSE	FALSE	FALSE	2
3-034-005-004		0										3-034-005	3	34	1300	105	2	5	4	204.387	4	0	1	1	0	2	Unreg - AugtoDec31	female	Zinara	10	1	3		1 2	TRUE	TRUE	FALSE	FALSE	FALSE	FALSE	FALSE	FALSE	FALSE	FALSE	FALSE	0	1 10	TRUE	FALSE
3-046-011-008		1										3-046-011	3	46	270	67	3	11	8	941.912	9	0	0	3	3	3	Unreg - AugtoDec31	male	Hayat	35	1	3		2	FALSE	TRUE	FALSE	FALSE	FALSE	FALSE	FALSE	FALSE	FALSE	FALSE	FALSE	0	11	FALSE	FALSE
3-031-011-003		1										3-031-011	3	31	624	118	2	11	3	478.526	4	0	0	2	0	2	Unreg - AugtoDec31	male	Hamim	37	2	4		2	FALSE	TRUE	FALSE	FALSE	FALSE	FALSE	FALSE	FALSE	FALSE	FALSE	FALSE	2
3-035-012-003		1										3-035-012	3	35	883	192	2	12	3	550.235	4	0	0	2	0	2	Unreg - AugtoDec31	female	Sufayra	47	1	4		1	TRUE	FALSE	FALSE	FALSE	FALSE	FALSE	FALSE	FALSE	FALSE	FALSE	FALSE	2
3-016-005-002		1										3-016-005	3	16	434.932	103	1	5	2	299.636	2	0	0	1	0	1	Unreg - AugtoDec31	male	Riasuddin	18	1	4		88 99	FALSE	FALSE	FALSE	FALSE	FALSE	FALSE	FALSE	FALSE	FALSE	TRUE	TRUE	0	1 10 11	TRUE	FALSE
3-008-004-007		1										3-008-004	3	8	768.987	83	2	4	7	273.128	7	0	0	2	3	2	Unreg - AugtoDec31	female	Kolima	27	1	3		2	FALSE	TRUE	FALSE	FALSE	FALSE	FALSE	FALSE	FALSE	FALSE	FALSE	FALSE	2
3-026-004-009		0										3-026-004	3	26	738.812	168	3	4	9	863.126	9	0	1	2	3	3	Unreg - AugtoDec31	male	Kamal	11	1	1		3 4	FALSE	FALSE	TRUE	TRUE	FALSE	FALSE	FALSE	FALSE	FALSE	FALSE	FALSE	1
3-041-009-003		1										3-041-009	3	41	741.521	131	2	9	3	447.05	4	0	1	1	0	2	Unreg - AugtoDec31	male	Saddam	30	1	3		1 2	TRUE	TRUE	FALSE	FALSE	FALSE	FALSE	FALSE	FALSE	FALSE	FALSE	FALSE	2
3-014-012-002		1										3-014-012	3	14	493.239	81	2	12	2	415.562	4	0	0	2	0	2	Unreg - AugtoDec31	male	Anisur	17	3	4		3	FALSE	FALSE	TRUE	FALSE	FALSE	FALSE	FALSE	FALSE	FALSE	FALSE	FALSE	2
3-050-005-005		1	519									3-050-005	3	50	405	79	2	5	5	493.606	6	0	0	2	1	3	Unreg - AugtoDec31	female	Rafia	74	1	3	1. Adequate polio and VPD	2	FALSE	TRUE	FALSE	FALSE	FALSE	FALSE	FALSE	FALSE	FALSE	FALSE	FALSE	2
3-028-001-005		1	46									3-028-001	3	28	1479.53	120	2	1	5	205.242	6	0	1	1	0	4	Unreg - AugtoDec31	female	Busra	27	1	3	3. No VPD - Polio only	2	FALSE	TRUE	FALSE	FALSE	FALSE	FALSE	FALSE	FALSE	FALSE	FALSE	FALSE	99
3-034-001-004		1										3-034-001	3	34	1300	105	1	1	4	102.194	4	0	0	1	1	2	Unreg - AugtoDec31	male	Abdurahman	50	1	3		1 2	TRUE	TRUE	FALSE	FALSE	FALSE	FALSE	FALSE	FALSE	FALSE	FALSE	FALSE	0	1 11	TRUE	FALSE
3-055-013-009		1										3-055-013	3	55	420.238	71	3	13	9	641.302	10	0	0	3	3	4	Unreg - AugtoDec31	female	Kolima	47	1	3		3	FALSE	FALSE	TRUE	FALSE	FALSE	FALSE	FALSE	FALSE	FALSE	FALSE	FALSE	2
3-029-009-003		0										3-029-009	3	29	461.063	110	1	9	3	301.863	3	0	1	0	0	2	Unreg - AugtoDec31	male	Musa	10	1	3		1 2	TRUE	TRUE	FALSE	FALSE	FALSE	FALSE	FALSE	FALSE	FALSE	FALSE	FALSE	2
3-046-010-004		1										3-046-010	3	46	270	67	2	10	4	627.941	4	0	0	2	1	1	Unreg - AugtoDec31	female	Hadisa	16	6	3		1	TRUE	FALSE	FALSE	FALSE	FALSE	FALSE	FALSE	FALSE	FALSE	FALSE	FALSE	2
3-041-013-003		1										3-041-013	3	41	741.521	131	2	13	3	447.05	5	0	0	2	0	3	Unreg - AugtoDec31	male	Ismail	38	1	3		1 2	TRUE	TRUE	FALSE	FALSE	FALSE	FALSE	FALSE	FALSE	FALSE	FALSE	FALSE	2
3-029-004-004		1										3-029-004	3	29	461.063	110	2	4	4	603.727	5	0	0	2	1	2	Unreg - AugtoDec31	male	Aziz	74	1	3		1 2	TRUE	TRUE	FALSE	FALSE	FALSE	FALSE	FALSE	FALSE	FALSE	FALSE	FALSE	2
3-036-004-010		1										3-036-004	3	36	910	90	3	4	10	375.405	11	0	0	3	5	3	Unreg - AugtoDec31	female	Maisara	24	1	3		2	FALSE	TRUE	FALSE	FALSE	FALSE	FALSE	FALSE	FALSE	FALSE	FALSE	FALSE	2
[truncated: 50 more columns]

## Sheet: Makeshift 7-14
unique_id	child_wt_adj	_merge1	barcode	Measles_mIU	measles_lab	Rubella_IU	rubella	Diphtheria_IU	diphtheria	Tetanus_IU	tetanus	household_id	camp	cluster	clustersize	hhpercluster	kidsperhh_old	hh_id	child_id	makeshift_wt	wholehh	num_age0to5mo	num_age6to11mo	num_age1to6y	num_age7to14y	num_age15to101	Registeredunregistered	sex	name	age	relationshiptochild	arrivebangladesh	DBSstatus	decisionvaccinate	Mother	Father	Sister	Brother	Otherfemalerelative	Othermalerelative	Other	Thechildbyhimselforherself	Noone	Refusedtoanswer	Dontknow	dip3	reasonswhynovaccinated	unawareofcampaign	receivedrequiredvaccines
3-044-008-003	442.336	1	504	36	1	43.522	1	0.116	protected	0.005	0	3-044-008	3	44	300.341	92	1	8	3	387.571	4	0	0	1	1	2	Unreg - 2016to2017	female	Rojina	10	1	3	1. Adequate polio and VPD	1	TRUE	FALSE	FALSE	FALSE	FALSE	FALSE	FALSE	FALSE	FALSE	FALSE	FALSE	2
3-046-011-005	1075.01	1	97	121	1	39	1	0.171	protected	0.006	0	3-046-011	3	46	270	67	3	11	5	941.912	9	0	0	3	3	3	Unreg - AugtoDec31	female	Tohida	10	1	3	1. Adequate polio and VPD	2	FALSE	TRUE	FALSE	FALSE	FALSE	FALSE	FALSE	FALSE	FALSE	FALSE	FALSE	0	1	TRUE	FALSE
3-017-004-004	633.794	1	435	>1207	1	54.987	1	0.008	noprotection	0.006	0	3-017-004	3	17	376.115	115	1	4	4	386.861	4	0	0	0	1	3	Unreg - AugtoDec31	male	Aroub	13	1	4	1. Adequate polio and VPD	1 2	TRUE	TRUE	FALSE	FALSE	FALSE	FALSE	FALSE	FALSE	FALSE	FALSE	FALSE	0	10	FALSE	FALSE
3-035-004-005	450.725	1	1069	385	1	>79.5	1	0.767	protected	0.007	0	3-035-004	3	35	883	192	1	4	5		5	0	0	0	1	4	Unreg - AugtoDec31	male	Saydul	11	1	3	1. Adequate polio and VPD	1	TRUE	FALSE	FALSE	FALSE	FALSE	FALSE	FALSE	FALSE	FALSE	FALSE	FALSE	2
3-047-009-008	2102.81	1	694	>1207	1	2.146	0	0.002	noprotection	0.007	0	3-047-009	3	47	195.715	95	3	9	8	1842.47	11	0	0	3	3	5	Unreg - AugtoDec31	female	Norida	8	1	3	1. Adequate polio and VPD	1 2	TRUE	TRUE	FALSE	FALSE	FALSE	FALSE	FALSE	FALSE	FALSE	FALSE	FALSE	0	1	TRUE	FALSE
3-004-005-002	358.411	1	207	>1207	1	50.97	1	0.105	protected	0.008	0	3-004-005	3	4	537.798	124	1	5	2		5	0	0	3	1	1	Unreg - AugtoDec31	male	Aziz	8	1	3	5. Small for polio but sent	1	TRUE	FALSE	FALSE	FALSE	FALSE	FALSE	FALSE	FALSE	FALSE	FALSE	FALSE	0	10	FALSE	FALSE
3-050-002-005	323.087	1	514	>1207	1	31.355	1	0.115	protected	0.008	0	3-050-002	3	50	405	79	1	2	5	566.62	5	0	0	1	1	3	Unreg - AugtoDec31	female	Romida	14	1	3	1. Adequate polio and VPD	1	TRUE	FALSE	FALSE	FALSE	FALSE	FALSE	FALSE	FALSE	FALSE	FALSE	FALSE	0	2 3	FALSE	TRUE
3-054-007-003	587.429	1	1108	291	1	76.777	1	0.361	protected	0.008	0	3-054-007	3	54	547.008	97	2	7	3		4	0	0	0	2	2	Unreg - AugtoDec31	female	Asia	13	1	3	1. Adequate polio and VPD	1	TRUE	FALSE	FALSE	FALSE	FALSE	FALSE	FALSE	FALSE	FALSE	FALSE	FALSE	0	11	FALSE	FALSE
3-023-003-003	841.923	1	1041	249	1	52.71	1	0.011	lowprotection	0.008	0	3-023-003	3	23	602	153	2	3	3		4	0	0	0	2	2	Unreg - AugtoDec31	female	Rozina	12	1	3	5. Small for polio but sent	1	TRUE	FALSE	FALSE	FALSE	FALSE	FALSE	FALSE	FALSE	FALSE	FALSE	FALSE	2
3-048-007-004	602.305	1	86	972	1	37.475	1	0.032	lowprotection	0.009	0	3-048-007	3	48	494.998	90	2	7	4	460.094	15	1	0	4	2	8	Unreg - AugtoDec31	female	Nurkayes	14	5	3	1. Adequate polio and VPD	2 6	FALSE	TRUE	FALSE	FALSE	FALSE	TRUE	FALSE	FALSE	FALSE	FALSE	FALSE	2
3-051-005-003	326.628	1	915	>1207	1	>79.5	1	0.078	lowprotection	0.01	1	3-051-005	3	51	420	95	1	5	3	287.709	3	0	0	0	1	2	Unreg - AugtoDec31	female	Sajida	7	1	3	1. Adequate polio and VPD	1 2	TRUE	TRUE	FALSE	FALSE	FALSE	FALSE	FALSE	FALSE	FALSE	FALSE	FALSE	0	1 11	TRUE	FALSE
3-016-007-002	368.124	1	813	>1207	1	15.924	1	0.009	noprotection	0.01	1	3-016-007	3	16	434.932	103	1	7	2	643.136	4	0	0	2	1	1	Unreg - AugtoDec31	male	Rahim	7	1	4	1. Adequate polio and VPD	1 3	TRUE	FALSE	TRUE	FALSE	FALSE	FALSE	FALSE	FALSE	FALSE	FALSE	FALSE	2
3-006-007-004	345.812	1	825	446	1	>79.5	1	0.011	lowprotection	0.012	1	3-006-007	3	6	565.183	118	1	7	4	157.852	4	0	0	0	1	3	Unreg - AugtoDec31	female	Moriom	13	2	3	1. Adequate polio and VPD	8	FALSE	FALSE	FALSE	FALSE	FALSE	FALSE	FALSE	TRUE	FALSE	FALSE	FALSE	0	11	FALSE	FALSE
3-002-006-004	691.888	1	603	>1207	1	>79.5	1	0.141	protected	0.012	1	3-002-006	3	2	920.411	147	3	6	4	606.226	5	0	0	1	3	1	Unreg - AugtoDec31	female	Rojna	7	5	3	1. Adequate polio and VPD	5	FALSE	FALSE	FALSE	FALSE	TRUE	FALSE	FALSE	FALSE	FALSE	FALSE	FALSE	2
3-035-008-003	627.986	1	1063	>1207	1	>79.5	1	0.008	noprotection	0.013	1	3-035-008	3	35	883	192	2	8	3	164.141	3	0	0	0	2	1	Unreg - AugtoDec31	female	Jusna	7	7	3	1. Adequate polio and VPD	3	FALSE	FALSE	TRUE	FALSE	FALSE	FALSE	FALSE	FALSE	FALSE	FALSE	FALSE	0	11	FALSE	FALSE
3-051-007-006	1054.81	1	910	>1207	1	>79.5	1	0.209	protected	0.013	1	3-051-007	3	51	420	95	3	7	6	858.566	7	0	0	1	3	3	Unreg - AugtoDec31	male	Siddik	8	1	3	1. Adequate polio and VPD	2	FALSE	TRUE	FALSE	FALSE	FALSE	FALSE	FALSE	FALSE	FALSE	FALSE	FALSE	0	1 11	TRUE	FALSE
3-047-004-006	803.985	1	698	221	1	>79.5	1	0.047	lowprotection	0.015	1	3-047-004	3	47	195.715	95	1	4	6		6	0	0	0	1	5	Unreg - AugtoDec31	female	Amira	14	1	4	1. Adequate polio and VPD	1 2	TRUE	TRUE	FALSE	FALSE	FALSE	FALSE	FALSE	FALSE	FALSE	FALSE	FALSE	0	1	TRUE	FALSE
3-034-011-003	233.268	1	673	1052	1	>79.5	1	0.379	protected	0.017	1	3-034-011	3	34	1300	105	2	11	3	204.387	5	0	0	2	2	1	Unreg - AugtoDec31	female	Nasua	9	1	3	1. Adequate polio and VPD	1 2	TRUE	TRUE	FALSE	FALSE	FALSE	FALSE	FALSE	FALSE	FALSE	FALSE	FALSE	2
3-049-001-003	87.3661	1	1082	294	1	45.323	1	0.034	lowprotection	0.018	1	3-049-001	3	49	1993	84	1	1	3	53.3273	3	0	0	0	1	2	Unreg - pre2016	male	Faruk	11	7	1	1. Adequate polio and VPD	1	TRUE	FALSE	FALSE	FALSE	FALSE	FALSE	FALSE	FALSE	FALSE	FALSE	FALSE	2
3-032-013-006	775.826	1	865	15	1	>79.5	1	0.084	lowprotection	0.019	1	3-032-013	3	32	969.869	121	3	13	6	473.556	10	0	0	2	3	5	Unreg - AugtoDec31	male	Johir	14	1	3	1. Adequate polio and VPD	8	FALSE	FALSE	FALSE	FALSE	FALSE	FALSE	FALSE	TRUE	FALSE	FALSE	FALSE	0	11	FALSE	FALSE
3-051-006-003	1498.59	1	914	28	1	>79.5	1	0.439	protected	0.02	1	3-051-006	3	51	420	95	4	6	3	1144.75	16	1	0	3	4	8	Unreg - AugtoDec31	female	Mobareka	12	1	5	1. Adequate polio and VPD	1 2	TRUE	TRUE	FALSE	FALSE	FALSE	FALSE	FALSE	FALSE	FALSE	FALSE	FALSE	2
3-023-007-004	790.139	1	1045	36	1	>79.5	1	0.604	protected	0.021	1	3-023-007	3	23	602	153	2	7	4		7	0	0	3	2	2	Unreg - AugtoDec31	male	Aiub	7	1	3	1. Adequate polio and VPD	1	TRUE	FALSE	FALSE	FALSE	FALSE	FALSE	FALSE	FALSE	FALSE	FALSE	FALSE	2
3-009-008-005	341.903	1	220	102	1	60.173	1	1.126	protected	0.023	1	3-009-008	3	9	629.779	130	1	8	5		8	0	0	3	1	4	Unreg - AugtoDec31	female	Setara	12	1	3	1. Adequate polio and VPD	1	TRUE	FALSE	FALSE	FALSE	FALSE	FALSE	FALSE	FALSE	FALSE	FALSE	FALSE	2
3-039-005-003	355.185	1	874	798	1	31.773	1	0.477	protected	0.025	1	3-039-005	3	39	372	85	1	5	3	246.803	6	0	0	3	1	2	Unreg - AugtoDec31	male	Shahed	9	1	3	5. Small for polio but sent	8	FALSE	FALSE	FALSE	FALSE	FALSE	FALSE	FALSE	TRUE	FALSE	FALSE	FALSE	99
3-024-005-004	650.843	1	243	>1207	1	>79.5	1	0.007	noprotection	0.025	1	3-024-005	3	24	670.054	151	2	5	4	570.262	5	0	0	1	2	2	Unreg - AugtoDec31	female	Rossan	8	1	3	5. Small for polio but sent	1	TRUE	FALSE	FALSE	FALSE	FALSE	FALSE	FALSE	FALSE	FALSE	FALSE	FALSE	2
3-005-008-006	303.707	1	1008	967	1	>79.5	1	0.84	protected	0.029	1	3-005-008	3	5	589.001	108	1	8	6		6	0	1	0	1	4	Unreg - AugtoDec31	female	Jannat	14	3	3	5. Small for polio but sent	1	TRUE	FALSE	FALSE	FALSE	FALSE	FALSE	FALSE	FALSE	FALSE	FALSE	FALSE	0	10	FALSE	FALSE
3-018-004-004	179.76	1	627	22	1	58.613	1	0.053	lowprotection	0.029	1	3-018-004	3	18	1013.55	110	1	4	4	202.075	4	0	0	0	1	3	Unreg - AugtoDec31	female	Romjida	11	1	3	1. Adequate polio and VPD	1 2	TRUE	TRUE	FALSE	FALSE	FALSE	FALSE	FALSE	FALSE	FALSE	FALSE	FALSE	2
3-020-008-004	810.316	1	641	162	1	41.016	1	0.321	protected	0.032	1	3-020-008	3	20	374.235	105	2	8	4	709.991	4	0	0	0	2	2	Unreg - AugtoDec31	female	Musarafa	9	7	3	5. Small for polio but sent	3	FALSE	FALSE	TRUE	FALSE	FALSE	FALSE	FALSE	FALSE	FALSE	FALSE	FALSE	2
3-020-003-003	464.722	1	645	163	1	52.965	1	0.089	lowprotection	0.032	1	3-020-003	3	20	374.235	105	1	3	3		3	0	0	0	1	2	Unreg - AugtoDec31	female	Rehena	13	1	4	1. Adequate polio and VPD	1 2	TRUE	TRUE	FALSE	FALSE	FALSE	FALSE	FALSE	FALSE	FALSE	FALSE	FALSE	2
3-010-009-003	141.728	1	33	40	1	>79.5	1	0.014	lowprotection	0.036	1	3-010-009	3	10	987.109	90	1	9	3		4	0	1	0	1	2	Unreg - AugtoDec31	male	Imran	7	1	3	1. Adequate polio and VPD	2	FALSE	TRUE	FALSE	FALSE	FALSE	FALSE	FALSE	FALSE	FALSE	FALSE	FALSE	0	11	FALSE	FALSE
3-049-010-002	65.5164	1	1095	106	1	47.404	1	0.017	lowprotection	0.036	1	3-049-010	3	49	1993	84	1	10	2		3	0	0	1	1	1	Unreg - pre2016	male	Arafat	10	1	1	1. Adequate polio and VPD	1	TRUE	FALSE	FALSE	FALSE	FALSE	FALSE	FALSE	FALSE	FALSE	FALSE	FALSE	2
3-044-002-005	1327.01	1	511	>1207	1	51.748	1	1.29	protected	0.045	1	3-044-002	3	44	300.341	92	3	2	5	273.128	5	0	0	0	3	2	Unreg - 2016to2017	female	Somira	8	2	4	1. Adequate polio and VPD	2	FALSE	TRUE	FALSE	FALSE	FALSE	FALSE	FALSE	FALSE	FALSE	FALSE	FALSE	0	2 3	FALSE	TRUE
3-038-011-003	1487.6	1	491	304	1	>79.5	1	0.515	protected	0.046	1	3-038-011	3	38	481	108	4	11	3	115.36	6	0	0	1	4	1	Unreg - AugtoDec31	female	Dilnoyas	13	1	3	1. Adequate polio and VPD	2	FALSE	TRUE	FALSE	FALSE	FALSE	FALSE	FALSE	FALSE	FALSE	FALSE	FALSE	2
3-019-009-005	859.503	1	1035	166	1	2.34	0	0.452	protected	0.048	1	3-019-009	3	19	925	120	4	9	5		8	0	0	1	4	3	Unreg - AugtoDec31	female	Sebika	12	1	3	5. Small for polio but sent	1 2	TRUE	TRUE	FALSE	FALSE	FALSE	FALSE	FALSE	FALSE	FALSE	FALSE	FALSE	0	4 11	FALSE	FALSE
3-044-010-003	442.336	1	508	102	1	74.147	1	0.013	lowprotection	0.049	1	3-044-010	3	44	300.341	92	1	10	3		5	0	0	2	1	2	Unreg - 2016to2017	female	Mobina	7	1	3	1. Adequate polio and VPD	2	FALSE	TRUE	FALSE	FALSE	FALSE	FALSE	FALSE	FALSE	FALSE	FALSE	FALSE	2
3-039-011-002	329.956	1	875	60	1	71.716	1	0.018	lowprotection	0.053	1	3-039-011	3	39	372	85	1	11	2		2	0	0	0	1	1	Unreg - AugtoDec31	female	Sehera	7	1	3	1. Adequate polio and VPD	8	FALSE	FALSE	FALSE	FALSE	FALSE	FALSE	FALSE	TRUE	FALSE	FALSE	FALSE	2
3-028-005-006	468.487	1	49	>1207	1	>79.5	1	0.015	lowprotection	0.056	1	3-028-005	3	28	1479.53	120	4	5	6	410.483	11	0	0	3	4	4	Unreg - AugtoDec31	female	Rokshanbibi	7	1	3	1. Adequate polio and VPD	1	TRUE	FALSE	FALSE	FALSE	FALSE	FALSE	FALSE	FALSE	FALSE	FALSE	FALSE	0	11	FALSE	FALSE
3-019-011-004	562.005	1	1033	>1207	1	2.917	0	1.634	protected	0.059	1	3-019-011	3	19	925	120	3	11	4		4	0	0	0	3	1	Unreg - AugtoDec31	female	Rehena	8	1	4	4. No polio - VPD only	1	TRUE	FALSE	FALSE	FALSE	FALSE	FALSE	FALSE	FALSE	FALSE	FALSE	FALSE	2
3-051-010-004	653.256	1	919	>1207	1	33.745	1	0.007	noprotection	0.06	1	3-051-010	3	51	420	95	2	10	4	572.377	6	0	0	1	2	3	Unreg - AugtoDec31	female	Rusmin	8	1	3	1. Adequate polio and VPD	1 2	TRUE	TRUE	FALSE	FALSE	FALSE	FALSE	FALSE	FALSE	FALSE	FALSE	FALSE	2
3-025-004-004	1026.51	1	474	175	1	73.715	1	0.08	lowprotection	0.061	1	3-025-004	3	25	432.136	107	2	4	4	626.573	5	0	0	0	2	3	Unreg - AugtoDec31	male	Forid	14	1	3	1. Adequate polio and VPD	2	FALSE	TRUE	FALSE	FALSE	FALSE	FALSE	FALSE	FALSE	FALSE	FALSE	FALSE	0	10	FALSE	FALSE
3-020-010-003	929.443	1	646	50	1	>79.5	1	0.137	protected	0.067	1	3-020-010	3	20	374.235	105	2	10	3	690.141	4	0	0	0	2	2	Unreg - AugtoDec31	female	Anwar	11	1	1	1. Adequate polio and VPD	8	FALSE	FALSE	FALSE	FALSE	FALSE	FALSE	FALSE	TRUE	FALSE	FALSE	FALSE	0	1 5 10	TRUE	FALSE
3-040-012-004	590.552	1	267	>1207	1	26.42	1	>2	protected	0.074	1	3-040-012	3	40	373.774	71	2	12	4		8	1	0	3	2	2	Unreg - AugtoDec31	male	Rejoan	9	1	2	1. Adequate polio and VPD	1	TRUE	FALSE	FALSE	FALSE	FALSE	FALSE	FALSE	FALSE	FALSE	FALSE	FALSE	0	1	TRUE	FALSE
3-044-009-003	952.317	1	506	272	1	14.729	1	0.026	lowprotection	0.079	1	3-044-009	3	44	300.341	92	2	9	3	295.943	5	0	0	2	2	1	Unreg - 2016to2017	male	Riaz	7	1	3	1. Adequate polio and VPD	1	TRUE	FALSE	FALSE	FALSE	FALSE	FALSE	FALSE	FALSE	FALSE	FALSE	FALSE	2
3-044-007-003	442.336	1	499	108	1	67.871	1	0.341	protected	0.081	1	3-044-007	3	44	300.341	92	1	7	3	387.571	3	0	0	0	1	2	Unreg - 2016to2017	female	Rehena	9	1	3	1. Adequate polio and VPD	1	TRUE	FALSE	FALSE	FALSE	FALSE	FALSE	FALSE	FALSE	FALSE	FALSE	FALSE	2
3-019-004-003	214.876	1	1032	107	1	4.396	0	0.018	lowprotection	0.093	1	3-019-004	3	19	925	120	1	4	3	164.141	4	0	0	1	1	2	Unreg - AugtoDec31	female	Hosenara	13	1	4	1. Adequate polio and VPD	1	TRUE	FALSE	FALSE	FALSE	FALSE	FALSE	FALSE	FALSE	FALSE	FALSE	FALSE	0	11	FALSE	FALSE
3-031-002-003	546.144	1	477	48	1	27.17	1	0.18	protected	0.097	1	3-031-002	3	31	624	118	2	2	3	478.526	5	0	0	1	2	2	Unreg - AugtoDec31	female	Hamida	10	1	4	1. Adequate polio and VPD	1	TRUE	FALSE	FALSE	FALSE	FALSE	FALSE	FALSE	FALSE	FALSE	FALSE	FALSE	2
3-020-011-002	581.589	1	642	110	1	76.944	1	0.014	lowprotection	0.101	1	3-020-011	3	20	374.235	105	1	11	2	354.996	2	0	0	0	1	1	Unreg - AugtoDec31	male	Delwar	11	7	3	1. Adequate polio and VPD	3	FALSE	FALSE	TRUE	FALSE	FALSE	FALSE	FALSE	FALSE	FALSE	FALSE	FALSE	2
3-029-003-003	370.861	1	655	>1207	1	48.347	1	0.053	lowprotection	0.108	1	3-029-003	3	29	461.063	110	1	3	3	230.047	5	0	0	2	1	2	Unreg - AugtoDec31	male	Faisal	10	1	3	1. Adequate polio and VPD	1 2	TRUE	TRUE	FALSE	FALSE	FALSE	FALSE	FALSE	FALSE	FALSE	FALSE	FALSE	0	1 10 11	TRUE	FALSE
3-048-005-005	525.107	1	79	26	1	60.77	1	>2	protected	0.112	1	3-048-005	3	48	494.998	90	2	5	5	460.094	8	0	0	1	2	5	Unreg - AugtoDec31	female	Jahanara	10	1	3	1. Adequate polio and VPD	1 2	TRUE	TRUE	FALSE	FALSE	FALSE	FALSE	FALSE	FALSE	FALSE	FALSE	FALSE	2
3-043-004-003	391.083	1	889	34	1	>79.5	1	0.619	protected	0.116	1	3-043-004	3	43	328.625	89	1	4	3		5	0	0	2	1	2	Unreg - AugtoDec31	female	Rajesnar	7	1	3	1. Adequate polio and VPD	8	FALSE	FALSE	FALSE	FALSE	FALSE	FALSE	FALSE	TRUE	FALSE	FALSE	FALSE	2
3-049-002-003	69.8103	1	1098	205	1	38.193	1	0.572	protected	0.129	1	3-049-002	3	49	1993	84	1	2	3	383.372	3	0	0	0	1	2	Unreg - pre2016	female	Somira	11	1	1	5. Small for polio but sent	1	TRUE	FALSE	FALSE	FALSE	FALSE	FALSE	FALSE	FALSE	FALSE	FALSE	FALSE	0	10	FALSE	FALSE
3-035-002-005	627.986	1	1060	85	1	70.371	1	0.027	lowprotection	0.129	1	3-035-002	3	35	883	192	2	2	5		7	0	0	1	2	4	Unreg - AugtoDec31	female	Kalima	10	2	3	1. Adequate polio and VPD	1	TRUE	FALSE	FALSE	FALSE	FALSE	FALSE	FALSE	FALSE	FALSE	FALSE	FALSE	1
3-014-002-007	1021.09	1	615	>1207	1	>79.5	1	0.17	protected	0.134	1	3-014-002	3	14	493.239	81	4	2	7	831.123	8	0	0	1	4	3	Unreg - AugtoDec31	male	Halim	7	1	3	1. Adequate polio and VPD	1 2	TRUE	TRUE	FALSE	FALSE	FALSE	FALSE	FALSE	FALSE	FALSE	FALSE	FALSE	2
3-007-006-002	775.409	1	223	>1207	1	>79.5	1	0.165	protected	0.163	1	3-007-006	3	7	675	158	2	6	2	102.621	3	0	0	0	2	1	Unreg - AugtoDec31	female	Taslima	14	1	3	1. Adequate polio and VPD	2	FALSE	TRUE	FALSE	FALSE	FALSE	FALSE	FALSE	FALSE	FALSE	FALSE	FALSE	0	3 11	FALSE	FALSE
3-036-013-006	614.95	1	66	>1207	1	>79.5	1	0.02	lowprotection	0.172	1	3-036-013	3	36	910	90	4	13	6	500.54	7	0	0	1	4	2	Unreg - AugtoDec31	male	Kaisar	7	1	3	1. Adequate polio and VPD	2	FALSE	TRUE	FALSE	FALSE	FALSE	FALSE	FALSE	FALSE	FALSE	FALSE	FALSE	2
3-049-009-004	131.033	1	1092	295	1	67.281	1	0.339	protected	0.178	1	3-049-009	3	49	1993	84	2	9	4		8	0	0	3	2	3	Unreg - pre2016	male	Abser	7	1	1	1. Adequate polio and VPD	1	TRUE	FALSE	FALSE	FALSE	FALSE	FALSE	FALSE	FALSE	FALSE	FALSE	FALSE	2
3-034-007-004	133.781	1	669	91	1	69.152	1	0.597	protected	0.187	1	3-034-007	3	34	1300	105	1	7	4	803.708	5	0	0	0	1	4	Unreg - AugtoDec31	female	Samuda	13	1	3	1. Adequate polio and VPD	1 2	TRUE	TRUE	FALSE	FALSE	FALSE	FALSE	FALSE	FALSE	FALSE	FALSE	FALSE	2
3-043-007-003	420.986	1	897	985	1	>79.5	1	0.068	lowprotection	0.188	1	3-043-007	3	43	328.625	89	1	7	3	535.805	5	0	0	1	1	3	Unreg - AugtoDec31	male	Mobarok	7	8	3	1. Adequate polio and VPD	8	FALSE	FALSE	FALSE	FALSE	FALSE	FALSE	FALSE	TRUE	FALSE	FALSE	FALSE	99
3-033-009-003	357.072	1	255	535	1	77.287	1	0.277	protected	0.192	1	3-033-009	3	33	550	136	1	9	3	312.863	5	0	0	2	1	2	Unreg - AugtoDec31	female	Homaira	7	1	3	1. Adequate polio and VPD	1	TRUE	FALSE	FALSE	FALSE	FALSE	FALSE	FALSE	FALSE	FALSE	FALSE	FALSE	2
3-051-011-004	703.206	1	917	>1207	1	6.709	0	0.685	protected	0.198	1	3-051-011	3	51	420	95	2	11	4	398.683	7	0	0	3	2	2	Unreg - AugtoDec31	male	Ebrahim	10	1	3	1. Adequate polio and VPD	1	TRUE	FALSE	FALSE	FALSE	FALSE	FALSE	FALSE	FALSE	FALSE	FALSE	FALSE	2
3-050-012-003	404.336	1	521	>1207	1	54.814	1	0.005	noprotection	0.215	1	3-050-012	3	50	405	79	1	12	3	342.663	4	0	0	0	1	3	Unreg - AugtoDec31	male	Arafat	14	6	3	1. Adequate polio and VPD	2	FALSE	TRUE	FALSE	FALSE	FALSE	FALSE	FALSE	FALSE	FALSE	FALSE	FALSE	0	10	FALSE	FALSE
3-055-004-003	559.682	1	306	>1207	1	30.437	1	1.78	protected	0.229	1	3-055-004	3	55	420.238	71	2	4	3	246.792	5	0	0	1	2	2	Unreg - AugtoDec31	female	Sofaira	14	1	3	1. Adequate polio and VPD	1	TRUE	FALSE	FALSE	FALSE	FALSE	FALSE	FALSE	FALSE	FALSE	FALSE	FALSE	2
3-042-010-003	458.294	1	1078	61	1	70.431	1	0.007	noprotection	0.262	1	3-042-010	3	42	563.044	83	2	10	3		5	0	0	0	2	3	Unreg - AugtoDec31	male	Afser	10	1	3	5. Small for polio but sent	1	TRUE	FALSE	FALSE	FALSE	FALSE	FALSE	FALSE	FALSE	FALSE	FALSE	FALSE	2
3-047-013-002	700.938	1	703	907	1	3.008	0	0.008	noprotection	0.274	1	3-047-013	3	47	195.715	95	1	13	2		4	0	1	1	1	1	Unreg - AugtoDec31	female	Somaya	7	1	3	1. Adequate polio and VPD	1	TRUE	FALSE	FALSE	FALSE	FALSE	FALSE	FALSE	FALSE	FALSE	FALSE	FALSE	2
3-050-013-004	323.087	1	526	726	1	47.438	1	>2	protected	0.309	1	3-050-013	3	50	405	79	1	13	4	246.803	8	0	0	3	1	4	Unreg - AugtoDec31	female	Asma	14	1	3	1. Adequate polio and VPD	2	FALSE	TRUE	FALSE	FALSE	FALSE	FALSE	FALSE	FALSE	FALSE	FALSE	FALSE	0	10	FALSE	FALSE
3-003-004-003	485.054	1	803	>1207	1	>79.5	1	0.487	protected	0.334	1	3-003-004	3	3	435.894	102	1	4	3	264.162	3	0	0	0	1	2	Unreg - AugtoDec31	male	Sofor	12	7	3	5. Small for polio but sent	8	FALSE	FALSE	FALSE	FALSE	FALSE	FALSE	FALSE	TRUE	FALSE	FALSE	FALSE	2
3-027-013-003	337.762	1	252	>1207	1	>79.5	1	0.304	protected	0.368	1	3-027-013	3	27	726.805	170	1	13	3		6	0	0	3	1	2	Unreg - AugtoDec31	female	Yesmin	9	1	3	1. Adequate polio and VPD	1	TRUE	FALSE	FALSE	FALSE	FALSE	FALSE	FALSE	FALSE	FALSE	FALSE	FALSE	2
3-052-004-003	205.998	1	715	>1207	1	76.636	1	0.44	protected	0.383	1	3-052-004	3	52	543.31	72	1	4	3	167.673	5	0	0	2	1	2	Unreg - 2016to2017	male	Hamid	8	1	3	1. Adequate polio and VPD	1 2	TRUE	TRUE	FALSE	FALSE	FALSE	FALSE	FALSE	FALSE	FALSE	FALSE	FALSE	2
3-006-005-004	345.812	1	827	41	1	>79.5	1	>2	protected	0.384	1	3-006-005	3	6	565.183	118	1	5	4	264.162	5	0	0	0	1	4	Unreg - AugtoDec31	female	Tasmin	12	1	3	1. Adequate polio and VPD	8	FALSE	FALSE	FALSE	FALSE	FALSE	FALSE	FALSE	TRUE	FALSE	FALSE	FALSE	2
3-054-006-006	1470.31	1	1101	245	1	36.441	1	1.301	protected	0.42	1	3-054-006	3	54	547.008	97	4	6	6	897.461	8	0	0	0	4	4	Unreg - AugtoDec31	male	Anwar	13	1	3	1. Adequate polio and VPD	1	TRUE	FALSE	FALSE	FALSE	FALSE	FALSE	FALSE	FALSE	FALSE	FALSE	FALSE	2
3-054-002-004	512.138	1	1099	>1207	1	76.909	1	0.146	protected	0.424	1	3-054-002	3	54	547.008	97	2	2	4	448.731	5	0	0	0	2	3	Unreg - AugtoDec31	female	Kashifa	10	1	3	1. Adequate polio and VPD	1	TRUE	FALSE	FALSE	FALSE	FALSE	FALSE	FALSE	FALSE	FALSE	FALSE	FALSE	2
3-021-009-004	768.657	1	843	182	1	45.73	1	0.193	protected	0.44	1	3-021-009	3	21	675.448	167	2	9	4		6	0	1	1	2	2	Unreg - AugtoDec31	male	Rafiq	7	1	2	5. Small for polio but sent	1 8	TRUE	FALSE	FALSE	FALSE	FALSE	FALSE	FALSE	TRUE	FALSE	FALSE	FALSE	1
3-055-005-004	262.628	1	311	89	1	75.458	1	0.113	protected	0.51	1	3-055-005	3	55	420.238	71	1	5	4		4	0	0	0	1	3	Unreg - AugtoDec31	male	Kholil	10	1	3	1. Adequate polio and VPD	1	TRUE	FALSE	FALSE	FALSE	FALSE	FALSE	FALSE	FALSE	FALSE	FALSE	FALSE	2
3-013-008-004	646.686	1	15	902	1	5.661	0	0.02	lowprotection	0.532	1	3-013-008	3	13	464.461	104	2	8	4		8	0	0	3	2	3	Unreg - AugtoDec31	female	Yesmin	9	1	3	1. Adequate polio and VPD	2	FALSE	TRUE	FALSE	FALSE	FALSE	FALSE	FALSE	FALSE	FALSE	FALSE	FALSE	0	4 11	FALSE	FALSE
3-051-008-003	351.603	1	912	64	1	32.251	1	0.084	lowprotection	0.549	1	3-051-008	3	51	420	95	1	8	3	53.3273	4	0	0	1	1	2	Unreg - AugtoDec31	male	Arafaz	7	2	3	1. Adequate polio and VPD	2	FALSE	TRUE	FALSE	FALSE	FALSE	FALSE	FALSE	FALSE	FALSE	FALSE	FALSE	0	1 11	TRUE	FALSE
3-045-006-005	323.073	1	282	>1207	1	>79.5	1	>2	protected	0.556	1	3-045-006	3	45	630.598	123	1	6	5		5	0	0	0	1	4	Unreg - AugtoDec31	female	Jannatara	12	1	3	1. Adequate polio and VPD	1	TRUE	FALSE	FALSE	FALSE	FALSE	FALSE	FALSE	FALSE	FALSE	FALSE	FALSE	2
3-017-002-003	475.286	1	432	>1207	1	32.805	1	0.467	protected	0.558	1	3-017-002	3	17	376.115	115	1	2	3		5	0	1	1	1	2	Unreg - AugtoDec31	male	Rahamut	8	1	4	1. Adequate polio and VPD	1	TRUE	FALSE	FALSE	FALSE	FALSE	FALSE	FALSE	FALSE	FALSE	FALSE	FALSE	1
3-048-006-005	787.661	1	93	18	1	50.375	1	0.666	protected	0.559	1	3-048-006	3	48	494.998	90	3	6	5	623.342	12	0	1	3	3	5	Unreg - AugtoDec31	female	Sufaira	7	2	3	1. Adequate polio and VPD	2	FALSE	TRUE	FALSE	FALSE	FALSE	FALSE	FALSE	FALSE	FALSE	FALSE	FALSE	2
3-014-007-005	765.821	1	620	202	1	63.634	1	0.238	protected	0.566	1	3-014-007	3	14	493.239	81	3	7	5		7	0	0	2	3	2	Unreg - AugtoDec31	male	Ebrahim	7	2	4	5. Small for polio but sent	2	FALSE	TRUE	FALSE	FALSE	FALSE	FALSE	FALSE	FALSE	FALSE	FALSE	FALSE	2
3-034-006-004	267.562	1	668	>1207	1	78.168	1	0.83	protected	0.577	1	3-034-006	3	34	1300	105	2	6	4	863.126	6	0	0	1	2	3	Unreg - AugtoDec31	female	Sadia	13	1	3	1. Adequate polio and VPD	1	TRUE	FALSE	FALSE	FALSE	FALSE	FALSE	FALSE	FALSE	FALSE	FALSE	FALSE	2
3-029-013-004	741.721	1	652	15	1	3.304	0	0.021	lowprotection	0.594	1	3-029-013	3	29	461.063	110	2	13	4	603.727	6	0	0	1	2	3	Unreg - Jan1toPresent	male	Amir	7	1	7	1. Adequate polio and VPD	1 2	TRUE	TRUE	FALSE	FALSE	FALSE	FALSE	FALSE	FALSE	FALSE	FALSE	FALSE	2
3-049-013-005	69.8103	1	1094	584	1	37.903	1	0.005	noprotection	0.602	1	3-049-013	3	49	1993	84	1	13	5		6	0	0	0	1	5	Unreg - pre2016	female	Kayeda	14	10	1	1. Adequate polio and VPD	1	TRUE	FALSE	FALSE	FALSE	FALSE	FALSE	FALSE	FALSE	FALSE	FALSE	FALSE	0	11	FALSE	FALSE
3-055-011-008	731.921	1	304	24	1	41.953	1	0.451	protected	0.612	1	3-055-011	3	55	420.238	71	3	11	8	287.709	9	0	0	1	3	5	Unreg - AugtoDec31	female	Umaira	8	1	3	1. Adequate polio and VPD	1	TRUE	FALSE	FALSE	FALSE	FALSE	FALSE	FALSE	FALSE	FALSE	FALSE	FALSE	2
3-032-003-004	258.609	1	867	>1207	1	76.479	1	0.25	protected	0.623	1	3-032-003	3	32	969.869	121	1	3	4	1056.65	4	0	0	0	1	3	Unreg - AugtoDec31	male	Sabiullah	14	1	3	1. Adequate polio and VPD	8	FALSE	FALSE	FALSE	FALSE	FALSE	FALSE	FALSE	TRUE	FALSE	FALSE	FALSE	0	11	FALSE	FALSE
3-021-010-005	357.029	1	840	>1207	1	43.347	1	0.356	protected	0.668	1	3-021-010	3	21	675.448	167	1	10	5	690.141	5	0	0	0	1	4	Unreg - AugtoDec31	female	Rubina	8	1	2	1. Adequate polio and VPD	4 8	FALSE	FALSE	FALSE	TRUE	FALSE	FALSE	FALSE	TRUE	FALSE	FALSE	FALSE	2
3-010-007-003	151.017	1	30	20	1	4.763	0	0.022	lowprotection	0.684	1	3-010-007	3	10	987.109	90	1	7	3		3	0	0	0	1	2	Unreg - AugtoDec31	female	Azida	13	2	3	1. Adequate polio and VPD	2	FALSE	TRUE	FALSE	FALSE	FALSE	FALSE	FALSE	FALSE	FALSE	FALSE	FALSE	0	1 7 11	TRUE	FALSE
3-041-008-004	510.22	1	690	>1207	1	>79.5	1	>2	protected	0.715	1	3-041-008	3	41	741.521	131	2	8	4	447.05	6	0	1	1	2	2	Unreg - AugtoDec31	female	Zannatara	7	1	3	1. Adequate polio and VPD	1 2	TRUE	TRUE	FALSE	FALSE	FALSE	FALSE	FALSE	FALSE	FALSE	FALSE	FALSE	1
3-039-013-006	1420.74	1	883	1105	1	>79.5	1	0.024	lowprotection	0.747	1	3-039-013	3	39	372	85	4	13	6		8	0	0	2	4	2	Unreg - AugtoDec31	male	Shahed	7	1	3	1. Adequate polio and VPD	8	FALSE	FALSE	FALSE	FALSE	FALSE	FALSE	FALSE	TRUE	FALSE	FALSE	FALSE	99
3-043-012-003	561.385	1	891	>1207	1	36.15	1	1.062	protected	0.761	1	3-043-012	3	43	328.625	89	1	12	3	342.663	4	0	0	1	1	2	Unreg - AugtoDec31	male	Ruhan	12	1	3	1. Adequate polio and VPD	8	FALSE	FALSE	FALSE	FALSE	FALSE	FALSE	FALSE	TRUE	FALSE	FALSE	FALSE	2
3-012-005-003	246.231	1	1021	462	1	>79.5	1	0.493	protected	0.765	1	3-012-005	3	12	504.353	86	1	5	3		4	0	1	0	1	2	Unreg - AugtoDec31	female	Ysmotara	7	1	3	5. Small for polio but sent	1 2	TRUE	TRUE	FALSE	FALSE	FALSE	FALSE	FALSE	FALSE	FALSE	FALSE	FALSE	1
3-041-002-006	274.616	1	680	212	1	59.053	1	0.157	protected	0.768	1	3-041-002	3	41	741.521	131	1	2	6	223.525	7	0	0	0	1	6	Unreg - AugtoDec31	male	Mahamadullah	8	1	3	1. Adequate polio and VPD	1 2	TRUE	TRUE	FALSE	FALSE	FALSE	FALSE	FALSE	FALSE	FALSE	FALSE	FALSE	1
3-022-011-004	455.019	1	457	37	1	>79.5	1	0.109	protected	0.776	1	3-022-011	3	22	888.604	140	2	11	4	398.683	5	0	0	1	2	2	Unreg - AugtoDec31	female	Razoma	8	3	3	1. Adequate polio and VPD	5	FALSE	FALSE	FALSE	FALSE	TRUE	FALSE	FALSE	FALSE	FALSE	FALSE	FALSE	1
3-011-001-006	724.298	1	41	1037	1	35.861	1	0.205	protected	0.784	1	3-011-001	3	11	952.892	148	3	1	6	685.327	8	0	0	2	3	3	Unreg - AugtoDec31	male	Noman	8	2	3	1. Adequate polio and VPD	2	FALSE	TRUE	FALSE	FALSE	FALSE	FALSE	FALSE	FALSE	FALSE	FALSE	FALSE	1
3-021-001-006	1152.99	1	833	52	1	>79.5	1	0.057	lowprotection	0.808	1	3-021-001	3	21	675.448	167	3	1	6	938.477	9	0	0	2	3	4	Unreg - AugtoDec31	male	Selim	8	1	3	1. Adequate polio and VPD	1 2	TRUE	TRUE	FALSE	FALSE	FALSE	FALSE	FALSE	FALSE	FALSE	FALSE	FALSE	2
3-039-007-002	329.956	1	877	24	1	4.729	0	0.024	lowprotection	0.86	1	3-039-007	3	39	372	85	1	7	2	289.104	3	0	0	1	1	1	Unreg - AugtoDec31	female	Roshida	10	7	3	1. Adequate polio and VPD	8	FALSE	FALSE	FALSE	FALSE	FALSE	FALSE	FALSE	TRUE	FALSE	FALSE	FALSE	0	6 7	FALSE	FALSE
3-014-005-006	948.564	1	613	14	1	>79.5	1	0.133	protected	0.923	1	3-014-005	3	14	493.239	81	4	5	6		9	0	1	1	4	3	Unreg - AugtoDec31	female	Asma	10	1	2	1. Adequate polio and VPD	1 2	TRUE	TRUE	FALSE	FALSE	FALSE	FALSE	FALSE	FALSE	FALSE	FALSE	FALSE	1
3-019-010-003	214.876	1	1028	62	1	77.218	1	0.819	protected	0.949	1	3-019-010	3	19	925	120	1	10	3		3	0	0	0	1	2	Unreg - AugtoDec31	female	Nur	12	1	3	4. No polio - VPD only	1	TRUE	FALSE	FALSE	FALSE	FALSE	FALSE	FALSE	FALSE	FALSE	FALSE	FALSE	1
3-050-003-004	845.031	1	516	29	1	25.015	1	0.911	protected	0.961	1	3-050-003	3	50	405	79	3	3	4		7	0	1	1	3	2	Unreg - AugtoDec31	female	Haidarabibi	10	2	3	1. Adequate polio and VPD	1 2	TRUE	TRUE	FALSE	FALSE	FALSE	FALSE	FALSE	FALSE	FALSE	FALSE	FALSE	1
3-040-002-005	822.906	1	263	>1207	1	>79.5	1	0.682	protected	1.017	1	3-040-002	3	40	373.774	71	3	2	5		8	0	0	3	3	2	Unreg - AugtoDec31	female	Maymuna	8	1	2	1. Adequate polio and VPD	1	TRUE	FALSE	FALSE	FALSE	FALSE	FALSE	FALSE	FALSE	FALSE	FALSE	FALSE	0	1	TRUE	FALSE
3-032-004-005	193.933	1	871	448	1	>79.5	1	0.495	protected	1.021	1	3-032-004	3	32	969.869	121	1	4	5	566.62	6	0	0	1	1	4	Unreg - AugtoDec31	male	Salam	9	2	3	1. Adequate polio and VPD	8	FALSE	FALSE	FALSE	FALSE	FALSE	FALSE	FALSE	TRUE	FALSE	FALSE	FALSE	2
3-042-005-006	1220.82	1	1081	>1207	1	62.784	1	0.305	protected	1.063	1	3-042-005	3	42	563.044	83	5	5	6		8	0	0	0	5	3	Unreg - AugtoDec31	female	Asmotara	11	1	3	1. Adequate polio and VPD	1	TRUE	FALSE	FALSE	FALSE	FALSE	FALSE	FALSE	FALSE	FALSE	FALSE	FALSE	1
3-018-002-003	674.898	1	629	>1207	1	67.635	1	0.444	protected	1.087	1	3-018-002	3	18	1013.55	110	3	2	3		4	0	0	0	3	1	Unreg - AugtoDec31	male	Shahidullah	11	1	3	1. Adequate polio and VPD	1 2	TRUE	TRUE	FALSE	FALSE	FALSE	FALSE	FALSE	FALSE	FALSE	FALSE	FALSE	2
3-012-004-007	984.925	1	1020	709	1	62.541	1	0.815	protected	1.089	1	3-012-004	3	12	504.353	86	4	4	7	862.982	8	0	0	1	4	3	Unreg - AugtoDec31	female	Sayka	7	1	3	1. Adequate polio and VPD	1 2	TRUE	TRUE	FALSE	FALSE	FALSE	FALSE	FALSE	FALSE	FALSE	FALSE	FALSE	2
3-035-007-005	901.449	1	1067	>1207	1	41.521	1	0.007	noprotection	1.097	1	3-035-007	3	35	883	192	2	7	5		8	0	0	2	2	4	Unreg - AugtoDec31	male	Kamal	12	3	3	1. Adequate polio and VPD	1	TRUE	FALSE	FALSE	FALSE	FALSE	FALSE	FALSE	FALSE	FALSE	FALSE	FALSE	2
3-038-002-004	1047.08	1	495	308	1	40.917	1	1.405	protected	1.1	1	3-038-002	3	38	481	108	3	2	4	852.271	4	0	0	0	3	1	Unreg - AugtoDec31	male	Sohieb	10	1	3	1. Adequate polio and VPD	1	TRUE	FALSE	FALSE	FALSE	FALSE	FALSE	FALSE	FALSE	FALSE	FALSE	FALSE	1
3-028-010-003	117.122	1	54	>1207	1	>79.5	1	0.689	protected	1.101	1	3-028-010	3	28	1479.53	120	1	10	3	102.621	6	0	0	3	1	2	Unreg - AugtoDec31	female	Yesminara	7	1	3	1. Adequate polio and VPD	2	FALSE	TRUE	FALSE	FALSE	FALSE	FALSE	FALSE	FALSE	FALSE	FALSE	FALSE	2
3-034-008-003	251.104	1	671	>1207	1	77.608	1	0.327	protected	1.108	1	3-034-008	3	34	1300	105	2	8	3	204.387	4	0	0	1	2	1	Unreg - AugtoDec31	male	Firuz	9	1	3	1. Adequate polio and VPD	1 2	TRUE	TRUE	FALSE	FALSE	FALSE	FALSE	FALSE	FALSE	FALSE	FALSE	FALSE	2
3-034-013-003	502.271	1	678	161	1	>79.5	1	1.924	protected	1.137	1	3-034-013	3	34	1300	105	3	13	3	306.581	6	0	0	1	3	2	Unreg - AugtoDec31	male	Noorabdul	13	1	3	1. Adequate polio and VPD	1 2	TRUE	TRUE	FALSE	FALSE	FALSE	FALSE	FALSE	FALSE	FALSE	FALSE	FALSE	2
3-014-013-005	711.423	1	622	>1207	1	>79.5	1	1.841	protected	1.151	1	3-014-013	3	14	493.239	81	3	13	5	289.104	9	0	1	1	3	4	Unreg - AugtoDec31	female	Sufaira	10	2	3	1. Adequate polio and VPD	1 2	TRUE	TRUE	FALSE	FALSE	FALSE	FALSE	FALSE	FALSE	FALSE	FALSE	FALSE	2
3-005-002-004	607.415	1	288	53	1	65.444	1	0.427	protected	1.16	1	3-005-002	3	5	589.001	108	2	2	4	463.997	8	0	1	2	2	3	Unreg - AugtoDec31	female	Sadeka	12	1	3	1. Adequate polio and VPD	1	TRUE	FALSE	FALSE	FALSE	FALSE	FALSE	FALSE	FALSE	FALSE	FALSE	FALSE	1
3-052-007-007	658.497	1	721	54	1	58.201	1	0.084	lowprotection	1.174	1	3-052-007	3	52	543.31	72	3	7	7	503.019	12	0	0	2	3	7	Unreg - AugtoDec31	female	Asma	12	1	4	1. Adequate polio and VPD	1 2	TRUE	TRUE	FALSE	FALSE	FALSE	FALSE	FALSE	FALSE	FALSE	FALSE	FALSE	1
3-036-011-004	307.475	1	70	>1207	1	49.283	1	0.111	protected	1.181	1	3-036-011	3	36	910	90	2	11	4	250.27	4	0	0	0	2	2	Unreg - AugtoDec31	male	Mozlu Amin	8	2	3	1. Adequate polio and VPD	2	FALSE	TRUE	FALSE	FALSE	FALSE	FALSE	FALSE	FALSE	FALSE	FALSE	FALSE	2
3-053-001-002	277.355	1	538	951	1	69.693	1	1.963	protected	1.21	1	3-053-001	3	53	710	95	1	1	2		2	0	0	0	1	1	Unreg - AugtoDec31	male	Elias	12	1	3	1. Adequate polio and VPD	1	TRUE	FALSE	FALSE	FALSE	FALSE	FALSE	FALSE	FALSE	FALSE	FALSE	FALSE	2
3-054-012-006	768.207	1	1110	177	1	>79.5	1	0.481	protected	1.211	1	3-054-012	3	54	547.008	97	3	12	6	673.096	8	1	0	1	3	3	Unreg - AugtoDec31	female	Sajeda	8	1	3	1. Adequate polio and VPD	1	TRUE	FALSE	FALSE	FALSE	FALSE	FALSE	FALSE	FALSE	FALSE	FALSE	FALSE	2
3-040-007-005	1097.21	1	273	687	1	>79.5	1	1.266	protected	1.249	1	3-040-007	3	40	373.774	71	4	7	5		8	0	0	2	4	2	Unreg - AugtoDec31	female	Fatema	7	1	2	1. Adequate polio and VPD	1	TRUE	FALSE	FALSE	FALSE	FALSE	FALSE	FALSE	FALSE	FALSE	FALSE	FALSE	2
3-047-012-006	2012.34	1	700	670	1	64.02	1	0.021	lowprotection	1.274	1	3-047-012	3	47	195.715	95	2	12	6	1228.31	6	0	0	2	2	2	Unreg - pre2016	male	Hamid	12	1	1	1. Adequate polio and VPD	1 2	TRUE	TRUE	FALSE	FALSE	FALSE	FALSE	FALSE	FALSE	FALSE	FALSE	FALSE	0	1	TRUE	FALSE
3-015-013-002	305.758	1	427	>1207	1	>79.5	1	0.895	protected	1.285	1	3-015-013	3	15	486.45	103	1	13	2	267.903	2	0	0	0	1	1	Unreg - AugtoDec31	female	Jaitun	8	2	1	1. Adequate polio and VPD	1	TRUE	FALSE	FALSE	FALSE	FALSE	FALSE	FALSE	FALSE	FALSE	FALSE	FALSE	2
3-011-008-008	1121.42	1	43	144	1	>79.5	1	1.362	protected	1.302	1	3-011-008	3	11	952.892	148	5	8	8		10	0	0	0	5	5	Unreg - AugtoDec31	female	Rusmida	10	2	3	5. Small for polio but sent	2	FALSE	TRUE	FALSE	FALSE	FALSE	FALSE	FALSE	FALSE	FALSE	FALSE	FALSE	2
3-015-006-005	987.413	1	424	128	1	>79.5	1	0.676	protected	1.367	1	3-015-006	3	15	486.45	103	3	6	5	295.943	7	0	0	2	3	2	Unreg - AugtoDec31	male	Hosen	7	1	3	1. Adequate polio and VPD	1	TRUE	FALSE	FALSE	FALSE	FALSE	FALSE	FALSE	FALSE	FALSE	FALSE	FALSE	2
3-032-007-003	206.643	1	861	>1207	1	>79.5	1	1.064	protected	1.407	1	3-032-007	3	32	969.869	121	1	7	3		3	0	0	0	1	2	Unreg - AugtoDec31	female	Sowkotara	12	7	3	5. Small for polio but sent	8	FALSE	FALSE	FALSE	FALSE	FALSE	FALSE	FALSE	TRUE	FALSE	FALSE	FALSE	2
3-050-005-004	404.336	1	522	43	1	72.075	1	0.131	protected	1.418	1	3-050-005	3	50	405	79	1	5	4	246.803	6	0	0	2	1	3	Unreg - AugtoDec31	male	Tufaith	11	1	3	1. Adequate polio and VPD	2	FALSE	TRUE	FALSE	FALSE	FALSE	FALSE	FALSE	FALSE	FALSE	FALSE	FALSE	2
3-024-009-002	325.421	1	236	46	1	42.482	1	0.396	protected	1.423	1	3-024-009	3	24	670.054	151	1	9	2	285.131	4	0	0	2	1	1	Unreg - AugtoDec31	female	Imtiaj	8	1	3	1. Adequate polio and VPD	1	TRUE	FALSE	FALSE	FALSE	FALSE	FALSE	FALSE	FALSE	FALSE	FALSE	FALSE	1
3-028-009-003	168.124	1	55	134	1	>79.5	1	>2	protected	1.425	1	3-028-009	3	28	1479.53	120	1	9	3		3	0	0	0	1	2	Unreg - AugtoDec31	male	Osman	12	1	4	1. Adequate polio and VPD	2	FALSE	TRUE	FALSE	FALSE	FALSE	FALSE	FALSE	FALSE	FALSE	FALSE	FALSE	2
3-046-009-006	1433.34	1	95	358	1	70.927	1	1.494	protected	1.449	1	3-046-009	3	46	270	67	4	9	6	1255.88	8	0	0	1	4	3	Unreg - AugtoDec31	female	Kawsar	10	1	3	1. Adequate polio and VPD	1 2	TRUE	TRUE	FALSE	FALSE	FALSE	FALSE	FALSE	FALSE	FALSE	FALSE	FALSE	2
3-045-004-008	1819.21	1	278	>1207	1	28.304	1	0.007	noprotection	1.465	1	3-045-004	3	45	630.598	123	6	4	8		8	0	0	0	6	2	Unreg - AugtoDec31	male	Enatullah	7	1	3	1. Adequate polio and VPD	1	TRUE	FALSE	FALSE	FALSE	FALSE	FALSE	FALSE	FALSE	FALSE	FALSE	FALSE	1
3-021-007-004	1071.09	1	835	61	1	>79.5	1	0.033	lowprotection	1.483	1	3-021-007	3	21	675.448	167	3	7	4		6	0	0	1	3	2	Unreg - AugtoDec31	female	Habiba	10	1	3	1. Adequate polio and VPD	2 8	FALSE	TRUE	FALSE	FALSE	FALSE	FALSE	FALSE	TRUE	FALSE	FALSE	FALSE	2
3-046-010-002	358.336	1	103	403	1	>79.5	1	>2	protected	1.535	1	3-046-010	3	46	270	67	1	10	2		4	0	0	2	1	1	Unreg - AugtoDec31	female	Jainuka	10	6	3	1. Adequate polio and VPD	1	TRUE	FALSE	FALSE	FALSE	FALSE	FALSE	FALSE	FALSE	FALSE	FALSE	FALSE	2
3-048-012-006	903.458	1	87	147	1	76.459	1	>2	protected	1.561	1	3-048-012	3	48	494.998	90	3	12	6	690.141	11	0	0	0	3	8	Unreg - AugtoDec31	female	Nurkolima	14	2	3	1. Adequate polio and VPD	2	FALSE	TRUE	FALSE	FALSE	FALSE	FALSE	FALSE	FALSE	FALSE	FALSE	FALSE	2
3-052-008-005	617.994	1	719	>1207	1	78.373	1	0.613	protected	1.582	1	3-052-008	3	52	543.31	72	3	8	5		14	1	0	2	3	8	Unreg - AugtoDec31	male	Raihan	9	1	4	1. Adequate polio and VPD	1 2	TRUE	TRUE	FALSE	FALSE	FALSE	FALSE	FALSE	FALSE	FALSE	FALSE	FALSE	2
3-052-003-004	877.996	1	706	93	1	20.093	1	1.806	protected	1.592	1	3-052-003	3	52	543.31	72	4	3	4	670.692	8	0	0	1	4	3	Unreg - AugtoDec31	female	Dosminara	12	1	3	1. Adequate polio and VPD	2	FALSE	TRUE	FALSE	FALSE	FALSE	FALSE	FALSE	FALSE	FALSE	FALSE	FALSE	2
3-034-004-004	376.657	1	664	720	1	>79.5	1	0.311	protected	1.598	1	3-034-004	3	34	1300	105	3	4	4	306.581	8	0	0	2	3	3	Unreg - AugtoDec31	male	Jubair	10	1	3	1. Adequate polio and VPD	1 2	TRUE	TRUE	FALSE	FALSE	FALSE	FALSE	FALSE	FALSE	FALSE	FALSE	FALSE	2
3-007-003-004	727.715	1	229	>1207	1	62.302	1	1.395	protected	1.604	1	3-007-003	3	7	675	158	2	3	4		9	1	0	4	2	2	Unreg - AugtoDec31	male	Rkamal	8	1	3	5. Small for polio but sent	8	FALSE	FALSE	FALSE	FALSE	FALSE	FALSE	FALSE	TRUE	FALSE	FALSE	FALSE	1
3-048-008-008	1130.52	1	82	86	1	45.694	1	0.827	protected	1.622	1	3-048-008	3	48	494.998	90	4	8	8	920.188	9	0	0	1	4	4	Unreg - AugtoDec31	male	Sadek	7	1	3	1. Adequate polio and VPD	1	TRUE	FALSE	FALSE	FALSE	FALSE	FALSE	FALSE	FALSE	FALSE	FALSE	FALSE	2
3-021-002-004	409.517	1	838	413	1	49.294	1	1.533	protected	1.649	1	3-021-002	3	21	675.448	167	1	2	4	312.826	5	0	0	1	1	3	Unreg - AugtoDec31	female	Tosminara	13	1	3	1. Adequate polio and VPD	1	TRUE	FALSE	FALSE	FALSE	FALSE	FALSE	FALSE	FALSE	FALSE	FALSE	FALSE	2
3-025-007-004	1026.51	1	466	82	1	65.471	1	0.336	protected	1.671	1	3-025-007	3	25	432.136	107	2	7	4	535.805	7	0	0	2	2	3	Unreg - AugtoDec31	male	Sobiul	12	2	3	1. Adequate polio and VPD	2	FALSE	TRUE	FALSE	FALSE	FALSE	FALSE	FALSE	FALSE	FALSE	FALSE	FALSE	2
3-041-005-009	765.33	1	687	246	1	59.203	1	0.394	protected	1.733	1	3-041-005	3	41	741.521	131	3	5	9		11	0	0	1	3	7	Unreg - AugtoDec31	female	Zannatara	10	1	3	1. Adequate polio and VPD	1 2	TRUE	TRUE	FALSE	FALSE	FALSE	FALSE	FALSE	FALSE	FALSE	FALSE	FALSE	2
3-030-005-003	471	1	1055	>1207	1	14.881	1	>2	protected	1.764	1	3-030-005	3	30	594.06	90	2	5	3		7	0	0	3	2	2	Unreg - AugtoDec31	male	Nobiullah	8	1	4	1. Adequate polio and VPD	1	TRUE	FALSE	FALSE	FALSE	FALSE	FALSE	FALSE	FALSE	FALSE	FALSE	FALSE	1
3-012-003-003	530.118	1	1023	10	1	>79.5	1	0.558	protected	1.799	1	3-012-003	3	12	504.353	86	2	3	3		5	0	0	1	2	2	Unreg - AugtoDec31	male	Jahidullah	10	1	3	5. Small for polio but sent	1	TRUE	FALSE	FALSE	FALSE	FALSE	FALSE	FALSE	FALSE	FALSE	FALSE	FALSE	2
3-017-013-003	441.526	1	433	329	1	44.259	1	0.701	protected	1.832	1	3-017-013	3	17	376.115	115	1	13	3	386.861	3	0	0	0	1	2	Unreg - AugtoDec31	female	Asma	7	1	2	1. Adequate polio and VPD	2	FALSE	TRUE	FALSE	FALSE	FALSE	FALSE	FALSE	FALSE	FALSE	FALSE	FALSE	1
3-044-013-005	952.317	1	510	57	1	57.608	1	0.86	protected	1.876	1	3-044-013	3	44	300.341	92	2	13	5		5	0	0	0	2	3	Unreg - pre2016	male	Belal	8	1	1	1. Adequate polio and VPD	1 2	TRUE	TRUE	FALSE	FALSE	FALSE	FALSE	FALSE	FALSE	FALSE	FALSE	FALSE	1
3-032-001-003	193.933	1	859	125	1	31.09	1	1.899	protected	1.89	1	3-032-001	3	32	969.869	121	1	1	3	157.852	5	0	1	1	1	2	Unreg - AugtoDec31	male	Rehan	7	2	3	5. Small for polio but sent	1 2 8	TRUE	TRUE	FALSE	FALSE	FALSE	FALSE	FALSE	TRUE	FALSE	FALSE	FALSE	2
3-029-007-003	741.721	1	658	>1207	1	71.771	1	1.001	protected	1.917	1	3-029-007	3	29	461.063	110	2	7	3	849.93	4	0	0	1	2	1	Unreg - AugtoDec31	male	Mohammad	7	1	4	1. Adequate polio and VPD	1	TRUE	FALSE	FALSE	FALSE	FALSE	FALSE	FALSE	FALSE	FALSE	FALSE	FALSE	2
3-026-003-005	1060.41	1	851	214	1	>79.5	1	0.43	protected	1.945	1	3-026-003	3	26	738.812	168	3	3	5		6	0	0	1	3	2	Unreg - 2016to2017	male	Edris	8	1	1	5. Small for polio but sent	2 8	FALSE	TRUE	FALSE	FALSE	FALSE	FALSE	FALSE	TRUE	FALSE	FALSE	FALSE	2
3-022-013-006	489.811	1	445	140	1	72.272	1	0.636	protected	1.975	1	3-022-013	3	22	888.604	140	2	13	6		6	0	0	0	2	4	Unreg - AugtoDec31	male	Osir	8	2	3	1. Adequate polio and VPD	7	FALSE	FALSE	FALSE	FALSE	FALSE	FALSE	TRUE	FALSE	FALSE	FALSE	FALSE	2
3-025-005-006	769.789	1	462	648	1	77.634	1	1.507	protected	2.02	1	3-025-005	3	25	432.136	107	2	5	6	626.573	8	0	0	2	2	4	Unreg - AugtoDec31	male	Alam	10	1	3	1. Adequate polio and VPD	2	FALSE	TRUE	FALSE	FALSE	FALSE	FALSE	FALSE	FALSE	FALSE	FALSE	FALSE	2
3-002-009-003	248.264	1	607	25	1	61.489	1	0.135	protected	2.126	1	3-002-009	3	2	920.411	147	1	9	3	202.075	6	0	1	1	1	3	Unreg - AugtoDec31	male	Korim	7	1	3	1. Adequate polio and VPD	2	FALSE	TRUE	FALSE	FALSE	FALSE	FALSE	FALSE	FALSE	FALSE	FALSE	FALSE	2
3-004-008-005	763.801	1	290	1191	1	>79.5	1	1.389	protected	2.127	1	3-004-008	3	4	537.798	124	2	8	5		6	0	0	0	2	4	Unreg - AugtoDec31	female	Josmin	12	1	3	5. Small for polio but sent	1	TRUE	FALSE	FALSE	FALSE	FALSE	FALSE	FALSE	FALSE	FALSE	FALSE	FALSE	2
3-008-008-003	155.861	1	7	632	1	29.102	1	0.036	lowprotection	2.139	1	3-008-008	3	8	768.987	83	1	8	3	136.564	5	0	0	2	1	2	Unreg - AugtoDec31	female	Asma	10	1	3	1. Adequate polio and VPD	2	FALSE	TRUE	FALSE	FALSE	FALSE	FALSE	FALSE	FALSE	FALSE	FALSE	FALSE	2
3-017-012-004	475.286	1	444	26	1	35.975	1	0.39	protected	2.139	1	3-017-012	3	17	376.115	115	1	12	4	386.861	8	0	0	4	1	3	Unreg - AugtoDec31	male	Hamim	8	1	4	1. Adequate polio and VPD	1	TRUE	FALSE	FALSE	FALSE	FALSE	FALSE	FALSE	FALSE	FALSE	FALSE	FALSE	2
3-049-012-006	131.033	1	1097	157	1	>79.5	1	0.03	lowprotection	2.153	1	3-049-012	3	49	1993	84	2	12	6		7	0	0	0	2	5	Unreg - pre2016	male	Johar	8	1	1	1. Adequate polio and VPD	1	TRUE	FALSE	FALSE	FALSE	FALSE	FALSE	FALSE	FALSE	FALSE	FALSE	FALSE	1
3-007-011-005	727.715	1	224	142	1	26.576	1	0.13	protected	2.165	1	3-007-011	3	7	675	158	2	11	5	592.327	5	0	0	0	2	3	Unreg - AugtoDec31	male	Saiju	10	1	3	1. Adequate polio and VPD	1 2	TRUE	TRUE	FALSE	FALSE	FALSE	FALSE	FALSE	FALSE	FALSE	FALSE	FALSE	2
3-002-005-002	248.264	1	601	>1207	1	>79.5	1	0.603	protected	2.185	1	3-002-005	3	2	920.411	147	1	5	2		3	0	0	0	1	2	Unreg - AugtoDec31	male	Nur shahid	7	1	3	1. Adequate polio and VPD	1 2 5	TRUE	TRUE	FALSE	FALSE	TRUE	FALSE	FALSE	FALSE	FALSE	FALSE	FALSE	2
3-048-011-003	282.629	1	89	1152	1	22.721	1	0.006	noprotection	2.247	1	3-048-011	3	48	494.998	90	1	11	3	230.047	7	0	0	2	1	4	Unreg - AugtoDec31	male	Arman	8	2	3	1. Adequate polio and VPD	2	FALSE	TRUE	FALSE	FALSE	FALSE	FALSE	FALSE	FALSE	FALSE	FALSE	FALSE	2
3-026-011-004	1414.06	1	849	370	1	>79.5	1	0.727	protected	2.262	1	3-026-011	3	26	738.812	168	3	11	4	863.126	7	0	0	1	3	3	Unreg - 2016to2017	male	Solim	13	1	1	5. Small for polio but sent	1 2 8	TRUE	TRUE	FALSE	FALSE	FALSE	FALSE	FALSE	TRUE	FALSE	FALSE	FALSE	2
3-022-002-002	244.905	1	451	185	1	>79.5	1	0.006	noprotection	<0.005	0	3-022-002	3	22	888.604	140	1	2	2	199.341	3	0	0	1	1	1	Unreg - AugtoDec31	male	Ayeas	7	1	3	5. Small for polio but sent	1	TRUE	FALSE	FALSE	FALSE	FALSE	FALSE	FALSE	FALSE	FALSE	FALSE	FALSE	2
3-025-002-003	715.11	1	464	>1207	1	51.874	1	0.746	protected	>2.4	1	3-025-002	3	25	432.136	107	2	2	3		6	0	0	2	2	2	Unreg - AugtoDec31	female	Yesmin	9	1	3	1. Adequate polio and VPD	2	FALSE	TRUE	FALSE	FALSE	FALSE	FALSE	FALSE	FALSE	FALSE	FALSE	FALSE	2
3-045-010-003	303.201	1	275	435	1	>79.5	1	0.885	protected	>2.4	1	3-045-010	3	45	630.598	123	1	10	3	246.792	3	0	0	0	1	2	Unreg - AugtoDec31	male	Aslam	10	1	3	1. Adequate polio and VPD	1	TRUE	FALSE	FALSE	FALSE	FALSE	FALSE	FALSE	FALSE	FALSE	FALSE	FALSE	2
3-050-007-004	303.215	1	518	174	1	44.597	1	0.313	protected	>2.4	1	3-050-007	3	50	405	79	1	7	4	215.745	4	0	0	0	1	3	Unreg - AugtoDec31	male	Taker	8	1	3	5. Small for polio but sent	1 2	TRUE	TRUE	FALSE	FALSE	FALSE	FALSE	FALSE	FALSE	FALSE	FALSE	FALSE	0	1 9	TRUE	FALSE
3-006-012-003	324.542	1	819	704	1	>79.5	1	0.739	protected	>2.4	1	3-006-012	3	6	565.183	118	1	12	3		5	0	1	1	1	2	Unreg - AugtoDec31	male	Yeasin	7	3	3	1. Adequate polio and VPD	5	FALSE	FALSE	FALSE	FALSE	TRUE	FALSE	FALSE	FALSE	FALSE	FALSE	FALSE	1
3-001-001-003	288.93	1	407	>1207	1	60.864	1	>2	protected	>2.4	1	3-001-001	3	1	516.548	72	1	1	3	176.36	3	0	0	0	1	2	Unreg - AugtoDec31	male	Balal	13	1	3	5. Small for polio but sent	7	FALSE	FALSE	FALSE	FALSE	FALSE	FALSE	TRUE	FALSE	FALSE	FALSE	FALSE	1
3-005-004-003	285.027	1	1005	501	1	37.885	1	0.845	protected	>2.4	1	3-005-004	3	5	589.001	108	1	4	3	231.999	6	0	1	1	1	3	Unreg - AugtoDec31	male	Ebrahim	7	2	3	1. Adequate polio and VPD	1 2	TRUE	TRUE	FALSE	FALSE	FALSE	FALSE	FALSE	FALSE	FALSE	FALSE	FALSE	1
3-015-010-005	877.809	1	421	>1207	1	2.912	0	1.951	protected	>2.4	1	3-015-010	3	15	486.45	103	2	10	5		6	0	0	0	2	4	Unreg - AugtoDec31	male	Hares	14	1	3	1. Adequate polio and VPD	1 2	TRUE	TRUE	FALSE	FALSE	FALSE	FALSE	FALSE	FALSE	FALSE	FALSE	FALSE	1
3-014-009-006	340.407	1	616	298	1	59.709	1	0.303	protected	>2.4	1	3-014-009	3	14	493.239	81	1	9	6	207.781	6	0	0	0	1	5	Unreg - AugtoDec31	male	Kafaitullah	12	2	4	1. Adequate polio and VPD	2 4	FALSE	TRUE	FALSE	TRUE	FALSE	FALSE	FALSE	FALSE	FALSE	FALSE	FALSE	2
3-055-008-003	262.628	1	308	69	1	24.596	1	0.384	protected	>2.4	1	3-055-008	3	55	420.238	71	1	8	3		6	0	1	2	1	2	Unreg - AugtoDec31	male	Anas	7	1	3	1. Adequate polio and VPD	1	TRUE	FALSE	FALSE	FALSE	FALSE	FALSE	FALSE	FALSE	FALSE	FALSE	FALSE	2
3-007-009-002	1940.81	1	233	188	1	76.871	1	0.006	noprotection	>2.4	1	3-007-009	3	7	675	158	4	9	2	352.72	6	0	0	1	4	1	Unreg - AugtoDec31	male	Alkan	14	1	3	1. Adequate polio and VPD	1	TRUE	FALSE	FALSE	FALSE	FALSE	FALSE	FALSE	FALSE	FALSE	FALSE	FALSE	2
3-007-013-003	970.407	1	234	205	1	44.924	1	1.152	protected	>2.4	1	3-007-013	3	7	675	158	2	13	3		4	0	0	0	2	2	Unreg - AugtoDec31	male	Asmatullah	12	1	3	1. Adequate polio and VPD	1	TRUE	FALSE	FALSE	FALSE	FALSE	FALSE	FALSE	FALSE	FALSE	FALSE	FALSE	2
3-049-003-006	182.588	1	1084	272	1	54.615	1	0.913	protected	>2.4	1	3-049-003	3	49	1993	84	3	3	6		10	0	0	1	3	6	Unreg - pre2016	female	Mohesena	10	1	1	1. Adequate polio and VPD	1	TRUE	FALSE	FALSE	FALSE	FALSE	FALSE	FALSE	FALSE	FALSE	FALSE	FALSE	1
3-023-012-003	367.007	1	1047	29	1	71.988	1	0.162	protected	>2.4	1	3-023-012	3	23	602	153	1	12	3	250.27	7	0	1	3	1	2	Unreg - AugtoDec31	female	Sabekun	7	1	3	1. Adequate polio and VPD	1	TRUE	FALSE	FALSE	FALSE	FALSE	FALSE	FALSE	FALSE	FALSE	FALSE	FALSE	0	1	TRUE	FALSE
3-027-010-005	1162.25	1	249	37	1	54.508	1	0.98	protected	>2.4	1	3-027-010	3	27	726.805	170	3	10	5		7	0	0	1	3	3	Unreg - AugtoDec31	female	Fatema	11	7	3	1. Adequate polio and VPD	3	FALSE	FALSE	TRUE	FALSE	FALSE	FALSE	FALSE	FALSE	FALSE	FALSE	FALSE	2
3-008-009-003	335.558	1	11	>1207	1	47.363	1	1.729	protected	>2.4	1	3-008-009	3	8	768.987	83	2	9	3	273.128	8	0	0	4	2	2	Unreg - AugtoDec31	male	Faisal	10	2	3	1. Adequate polio and VPD	2	FALSE	TRUE	FALSE	FALSE	FALSE	FALSE	FALSE	FALSE	FALSE	FALSE	FALSE	2
3-043-010-003	391.083	1	902	201	1	>79.5	1	>2	protected	>2.4	1	3-043-010	3	43	328.625	89	1	10	3	875.189	5	1	0	1	1	2	Unreg - AugtoDec31	female	Ñurankis	10	1	3	1. Adequate polio and VPD	1 2	TRUE	TRUE	FALSE	FALSE	FALSE	FALSE	FALSE	FALSE	FALSE	FALSE	FALSE	1
3-003-010-002	727.491	1	807	110	1	52.471	1	0.079	lowprotection	>2.4	1	3-003-010	3	3	435.894	102	2	10	2		4	0	0	1	2	1	Unreg - AugtoDec31	male	Toyob	8	1	3	5. Small for polio but sent	1	TRUE	FALSE	FALSE	FALSE	FALSE	FALSE	FALSE	FALSE	FALSE	FALSE	FALSE	2
3-038-003-002	930.849	1	485	856	1	58.347	1	0.12	protected	>2.4	1	3-038-003	3	38	481	108	2	3	2		4	0	0	1	2	1	Unreg - AugtoDec31	male	Abdullah	12	1	3	1. Adequate polio and VPD	1 2	TRUE	TRUE	FALSE	FALSE	FALSE	FALSE	FALSE	FALSE	FALSE	FALSE	FALSE	0	11	FALSE	FALSE
3-036-010-004	461.212	1	62	540	1	18.374	1	1.613	protected	>2.4	1	3-036-010	3	36	910	90	3	10	4	53.3273	8	0	0	3	3	2	Unreg - AugtoDec31	male	Abdullah	10	2	3	1. Adequate polio and VPD	2	FALSE	TRUE	FALSE	FALSE	FALSE	FALSE	FALSE	FALSE	FALSE	FALSE	FALSE	1
3-034-010-003	251.104	1	676	143	1	70.293	1	1.652	protected	>2.4	1	3-034-010	3	34	1300	105	2	10	3		8	0	1	3	2	2	Unreg - AugtoDec31	male	Yesin	10	1	3	1. Adequate polio and VPD	1 2	TRUE	TRUE	FALSE	FALSE	FALSE	FALSE	FALSE	FALSE	FALSE	FALSE	FALSE	1
3-002-012-002	331.06	1	610	864	1	40.465	1	1.645	protected	>2.4	1	3-002-012	3	2	920.411	147	1	12	2	202.075	2	0	0	0	1	1	Unreg - AugtoDec31	male	Afjur	13	1	4	1. Adequate polio and VPD	1	TRUE	FALSE	FALSE	FALSE	FALSE	FALSE	FALSE	FALSE	FALSE	FALSE	FALSE	2
3-008-010-003	447.466	1	9	27	1	42.469	1	0.396	protected	>2.4	1	3-008-010	3	8	768.987	83	2	10	3		7	0	0	3	2	2	Unreg - AugtoDec31	male	Soheb	11	1	3	5. Small for polio but sent	2	FALSE	TRUE	FALSE	FALSE	FALSE	FALSE	FALSE	FALSE	FALSE	FALSE	FALSE	2
3-054-005-005	1174.86	1	1109	301	1	51.479	1	0.799	protected	>2.4	1	3-054-005	3	54	547.008	97	4	5	5		8	0	0	0	4	4	Unreg - AugtoDec31	female	Somira	14	1	3	5. Small for polio but sent	1	TRUE	FALSE	FALSE	FALSE	FALSE	FALSE	FALSE	FALSE	FALSE	FALSE	FALSE	2
3-007-010-009	1550.82	1	226	474	1	>79.5	1	0.122	protected	>2.4	1	3-007-010	3	7	675	158	4	10	9		13	0	0	2	4	7	Unreg - AugtoDec31	female	Sufaida	12	1	3	1. Adequate polio and VPD	1	TRUE	FALSE	FALSE	FALSE	FALSE	FALSE	FALSE	FALSE	FALSE	FALSE	FALSE	0	1	TRUE	FALSE
3-036-004-006	768.687	1	57	179	1	>79.5	1	>2	protected	>2.4	1	3-036-004	3	36	910	90	5	4	6		11	0	0	3	5	3	Unreg - AugtoDec31	male	Sulai	8	1	3	1. Adequate polio and VPD	2	FALSE	TRUE	FALSE	FALSE	FALSE	FALSE	FALSE	FALSE	FALSE	FALSE	FALSE	2
3-044-003-003	476.159	1	496	807	1	>79.5	1	0.584	protected	>2.4	1	3-044-003	3	44	300.341	92	1	3	3	387.571	4	0	0	1	1	2	Unreg - AugtoDec31	male	Jonaid	9	1	3	1. Adequate polio and VPD	2	FALSE	TRUE	FALSE	FALSE	FALSE	FALSE	FALSE	FALSE	FALSE	FALSE	FALSE	1
3-010-002-002	263.322	1	25	>1207	1	>79.5	1	1.045	protected	>2.4	1	3-010-002	3	10	987.109	90	2	2	2	626.573	3	0	0	0	2	1	Unreg - AugtoDec31	female	Tohura	8	1	3	5. Small for polio but sent	1	TRUE	FALSE	FALSE	FALSE	FALSE	FALSE	FALSE	FALSE	FALSE	FALSE	FALSE	2
3-001-006-003	603.841	1	409	501	1	>79.5	1	1.806	protected	>2.4	1	3-001-006	3	1	516.548	72	3	6	3	529.08	5	0	0	1	3	1	Unreg - AugtoDec31	female	Esmotara	9	6	3	5. Small for polio but sent	7	FALSE	FALSE	FALSE	FALSE	FALSE	FALSE	TRUE	FALSE	FALSE	FALSE	FALSE	2
3-032-006-005	619.928	1	863	290	1	48.092	1	1.091	protected	>2.4	1	3-032-006	3	32	969.869	121	3	6	5		10	0	1	2	3	4	Unreg - AugtoDec31	female	Toslima	12	1	3	1. Adequate polio and VPD	8	FALSE	FALSE	FALSE	FALSE	FALSE	FALSE	FALSE	TRUE	FALSE	FALSE	FALSE	2
3-033-001-007	384.374	1	260	120	1	41.771	1	0.824	protected	>2.4	1	3-033-001	3	33	550	136	1	1	7		8	0	0	1	1	6	Unreg - AugtoDec31	male	Yasin	8	2	3	1. Adequate polio and VPD	2	FALSE	TRUE	FALSE	FALSE	FALSE	FALSE	FALSE	FALSE	FALSE	FALSE	FALSE	2
3-028-011-003	134.34	1	56	>1207	1	45.064	1	0.929	protected	>2.4	1	3-028-011	3	28	1479.53	120	1	11	3		3	0	0	0	1	2	Unreg - AugtoDec31	female	Tasminara	13	1	3	1. Adequate polio and VPD	1	TRUE	FALSE	FALSE	FALSE	FALSE	FALSE	FALSE	FALSE	FALSE	FALSE	FALSE	1
3-006-013-006	1205.96	1	821	456	1	60.167	1	0.21	protected	>2.4	1	3-006-013	3	6	565.183	118	4	13	6	213.767	8	0	0	2	4	2	Unreg - AugtoDec31	female	Tosmin	7	1	3	1. Adequate polio and VPD	4	FALSE	FALSE	FALSE	TRUE	FALSE	FALSE	FALSE	FALSE	FALSE	FALSE	FALSE	2
3-043-009-006	448.578	1	898	35	1	58.902	1	1.245	protected	>2.4	1	3-043-009	3	43	328.625	89	1	9	6		6	0	0	0	1	5	Unreg - 2016to2017	female	Tosminara	12	1	4	1. Adequate polio and VPD	4 8	FALSE	FALSE	FALSE	TRUE	FALSE	FALSE	FALSE	TRUE	FALSE	FALSE	FALSE	2
3-052-012-008	765.463	1	717	123	1	47.16	1	0.016	lowprotection	>2.4	1	3-052-012	3	52	543.31	72	4	12	8	670.692	10	0	0	1	4	5	Unreg - AugtoDec31	female	Sowkutara	8	1	3	1. Adequate polio and VPD	1 2	TRUE	TRUE	FALSE	FALSE	FALSE	FALSE	FALSE	FALSE	FALSE	FALSE	FALSE	2
3-023-006-005	1185.21	1	1043	188	1	>79.5	1	1.178	protected	>2.4	1	3-023-006	3	23	602	153	3	6	5		6	0	1	0	3	2	Unreg - AugtoDec31	male	Osman	8	1	3	1. Adequate polio and VPD	1	TRUE	FALSE	FALSE	FALSE	FALSE	FALSE	FALSE	FALSE	FALSE	FALSE	FALSE	1
3-026-005-003	353.471	1	847	58	1	>79.5	1	1.178	protected	>2.4	1	3-026-005	3	26	738.812	168	1	5	3	1480.75	5	0	0	2	1	2	Unreg - 2016to2017	male	Ansar	7	1	1	1. Adequate polio and VPD	1 2 8	TRUE	TRUE	FALSE	FALSE	FALSE	FALSE	FALSE	TRUE	FALSE	FALSE	FALSE	2
3-041-004-005	732.401	1	683	42	1	>79.5	1	>2	protected	>2.4	1	3-041-004	3	41	741.521	131	2	4	5	614.155	6	0	0	0	2	4	Unreg - AugtoDec31	male	Jubair	14	1	3	1. Adequate polio and VPD	1 2	TRUE	TRUE	FALSE	FALSE	FALSE	FALSE	FALSE	FALSE	FALSE	FALSE	FALSE	2
3-030-001-004	471	1	1049	480	1	>79.5	1	1.161	protected	>2.4	1	3-030-001	3	30	594.06	90	2	1	4	383.372	6	1	0	1	2	2	Unreg - AugtoDec31	male	Hakim	9	1	3	5. Small for polio but sent	1	TRUE	FALSE	FALSE	FALSE	FALSE	FALSE	FALSE	FALSE	FALSE	FALSE	FALSE	1
3-050-004-004	606.43	1	517	31	1	57.126	1	0.092	lowprotection	>2.4	1	3-050-004	3	50	405	79	2	4	4	493.606	7	0	1	2	2	2	Unreg - AugtoDec31	male	Mawash	7	1	3	1. Adequate polio and VPD	1 2	TRUE	TRUE	FALSE	FALSE	FALSE	FALSE	FALSE	FALSE	FALSE	FALSE	FALSE	2
3-010-003-004	151.017	1	28	113	1	>79.5	1	0.009	noprotection	>2.4	1	3-010-003	3	10	987.109	90	1	3	4	115.36	4	0	0	0	1	3	Unreg - AugtoDec31	female	Minara	12	2	3	1. Adequate polio and VPD	2	FALSE	TRUE	FALSE	FALSE	FALSE	FALSE	FALSE	FALSE	FALSE	FALSE	FALSE	0	1 4	TRUE	FALSE
3-049-008-003	121.725	1	1090	93	1	35.17	1	0.775	protected	>2.4	1	3-049-008	3	49	1993	84	2	8	3	301.863	6	0	0	1	2	3	Unreg - pre2016	female	Fatema	10	1	1	5. Small for polio but sent	1	TRUE	FALSE	FALSE	FALSE	FALSE	FALSE	FALSE	FALSE	FALSE	FALSE	FALSE	1
3-046-004-005	1157.21	1	99	>1207	1	>79.5	1	0.164	protected	>2.4	1	3-046-004	3	46	270	67	3	4	5	941.912	7	0	0	2	3	2	Unreg - AugtoDec31	male	Yeasar	7	2	3	1. Adequate polio and VPD	2 8	FALSE	TRUE	FALSE	FALSE	FALSE	FALSE	FALSE	TRUE	FALSE	FALSE	FALSE	2
3-016-013-002	981.787	1	815	228	1	50.729	1	1.093	protected	>2.4	1	3-016-013	3	16	434.932	103	2	13	2	599.272	3	0	0	0	2	1	Unreg - AugtoDec31	male	Sayed	12	5	3	1. Adequate polio and VPD	5 8	FALSE	FALSE	FALSE	FALSE	TRUE	FALSE	FALSE	TRUE	FALSE	FALSE	FALSE	2
3-006-002-004	865.553	1	829	171	1	28.957	1	0.676	protected	>2.4	1	3-006-002	3	6	565.183	118	2	2	4	159.982	6	0	0	2	2	2	Unreg - pre2016	male	Hossen	11	1	3	1. Adequate polio and VPD	4 8	FALSE	FALSE	FALSE	TRUE	FALSE	FALSE	FALSE	TRUE	FALSE	FALSE	FALSE	0	3 11	FALSE	FALSE
3-044-006-004	1327.01	1	502	184	1	61.716	1	0.311	protected	>2.4	1	3-044-006	3	44	300.341	92	3	6	4		7	0	0	2	3	2	Unreg - 2016to2017	female	Asiya	9	1	4	1. Adequate polio and VPD	1	TRUE	FALSE	FALSE	FALSE	FALSE	FALSE	FALSE	FALSE	FALSE	FALSE	FALSE	0	11	FALSE	FALSE
3-036-003-007	307.475	1	64	>1207	1	>79.5	1	0.04	lowprotection	>2.4	1	3-036-003	3	36	910	90	2	3	7	286.188	7	0	1	2	2	2	Unreg - AugtoDec31	male	Faisal	7	1	3	1. Adequate polio and VPD	8	FALSE	FALSE	FALSE	FALSE	FALSE	FALSE	FALSE	TRUE	FALSE	FALSE	FALSE	1
3-025-006-006	410.12	1	472	36	1	78.15	1	1.146	protected	>2.4	1	3-025-006	3	25	432.136	107	1	6	6	313.286	8	0	0	2	1	5	Unreg - AugtoDec31	female	Hamida	12	1	3	1. Adequate polio and VPD	2	FALSE	TRUE	FALSE	FALSE	FALSE	FALSE	FALSE	FALSE	FALSE	FALSE	FALSE	1
3-055-001-006	731.921	1	301	97	1	35.589	1	0.82	protected	>2.4	1	3-055-001	3	55	420.238	71	3	1	6	641.302	6	0	0	0	3	3	Unreg - AugtoDec31	female	Yesmin	8	8	3	1. Adequate polio and VPD	2	FALSE	TRUE	FALSE	FALSE	FALSE	FALSE	FALSE	FALSE	FALSE	FALSE	FALSE	2
3-037-003-008	1089.28	1	75	>1207	1	>79.5	1	>2	protected	>2.4	1	3-037-003	3	37	739	162	3	3	8		9	0	0	0	3	6	Unreg - AugtoDec31	female	Sufoira	12	1	3	1. Adequate polio and VPD	2	FALSE	TRUE	FALSE	FALSE	FALSE	FALSE	FALSE	FALSE	FALSE	FALSE	FALSE	2
3-022-003-002	521.912	1	448	112	1	31.707	1	0.015	lowprotection	>2.4	1	3-022-003	3	22	888.604	140	2	3	2		4	0	0	1	2	1	Unreg - AugtoDec31	female	Tasmin	12	7	3	1. Adequate polio and VPD	1	TRUE	FALSE	FALSE	FALSE	FALSE	FALSE	FALSE	FALSE	FALSE	FALSE	FALSE	1
3-021-005-002	384.329	1	844	72	1	59.254	1	0.6	protected	>2.4	1	3-021-005	3	21	675.448	167	1	5	2	1509.32	2	0	0	0	1	1	Unreg - AugtoDec31	male	Aziz	8	1	2	1. Adequate polio and VPD	8	FALSE	FALSE	FALSE	FALSE	FALSE	FALSE	FALSE	TRUE	FALSE	FALSE	FALSE	2
3-039-012-004	659.911	1	872	39	1	>79.5	1	1.47	protected	>2.4	1	3-039-012	3	39	372	85	2	12	4		4	0	0	0	2	2	Unreg - AugtoDec31	female	Somaiya	7	1	3	1. Adequate polio and VPD	8	FALSE	FALSE	FALSE	FALSE	FALSE	FALSE	FALSE	TRUE	FALSE	FALSE	FALSE	2
3-003-009-004	727.491	1	805	141	1	>79.5	1	1.322	protected	>2.4	1	3-003-009	3	3	435.894	102	2	9	4	592.144	7	1	0	2	2	2	Unreg - AugtoDec31	male	Mobarok	10	1	3	1. Adequate polio and VPD	8	FALSE	FALSE	FALSE	FALSE	FALSE	FALSE	FALSE	TRUE	FALSE	FALSE	FALSE	1
3-038-006-004	1396.1	1	489	51	1	48.77	1	0.54	protected	>2.4	1	3-038-006	3	38	481	108	4	6	4	1136.36	6	0	0	1	4	1	Unreg - AugtoDec31	male	Rezoun	8	1	4	1. Adequate polio and VPD	1	TRUE	FALSE	FALSE	FALSE	FALSE	FALSE	FALSE	FALSE	FALSE	FALSE	FALSE	2
3-052-005-004	658.497	1	711	826	1	>79.5	1	1.094	protected	>2.4	1	3-052-005	3	52	543.31	72	3	5	4	503.019	9	0	0	3	3	3	Unreg - AugtoDec31	female	Tahera	12	1	3	1. Adequate polio and VPD	1 2	TRUE	TRUE	FALSE	FALSE	FALSE	FALSE	FALSE	FALSE	FALSE	FALSE	FALSE	2
3-004-012-010	665.905	1	289	30	1	36.739	1	0.516	protected	>2.4	1	3-004-012	3	4	537.798	124	2	12	10		10	0	0	0	2	8	Unreg - AugtoDec31	female	Hosnama	8	1	3	5. Small for polio but sent	1	TRUE	FALSE	FALSE	FALSE	FALSE	FALSE	FALSE	FALSE	FALSE	FALSE	FALSE	2
3-030-003-006	656.316	1	1051	8	0	49.567	1	1.072	protected	>2.4	1	3-030-003	3	30	594.06	90	3	3	6	575.058	9	0	0	1	3	5	Unreg - AugtoDec31	female	Asma	10	1	3	1. Adequate polio and VPD	1	TRUE	FALSE	FALSE	FALSE	FALSE	FALSE	FALSE	FALSE	FALSE	FALSE	FALSE	2
3-043-006-007	897.155	1	895	73	1	>79.5	1	1.438	protected	>2.4	1	3-043-006	3	43	328.625	89	2	6	7		10	0	0	2	2	6	Unreg - AugtoDec31	female	Rejuma	11	1	3	5. Small for polio but sent	1 8	TRUE	FALSE	FALSE	FALSE	FALSE	FALSE	FALSE	TRUE	FALSE	FALSE	FALSE	2
3-036-012-004	614.95	1	68	646	1	>79.5	1	0.951	protected	>2.4	1	3-036-012	3	36	910	90	4	12	4		7	0	0	1	4	2	Unreg - AugtoDec31	male	Faruk	10	1	3	1. Adequate polio and VPD	2	FALSE	TRUE	FALSE	FALSE	FALSE	FALSE	FALSE	FALSE	FALSE	FALSE	FALSE	2
3-014-008-008	948.564	1	618	148	1	>79.5	1	1.589	protected	>2.4	1	3-014-008	3	14	493.239	81	4	8	8	831.123	11	1	0	2	4	4	Unreg - AugtoDec31	female	Kolima	8	2	4	1. Adequate polio and VPD	2	FALSE	TRUE	FALSE	FALSE	FALSE	FALSE	FALSE	FALSE	FALSE	FALSE	FALSE	1
3-025-011-003	384.895	1	470	54	1	33.887	1	1.841	protected	>2.4	1	3-025-011	3	25	432.136	107	1	11	3		4	0	0	1	1	2	Unreg - AugtoDec31	male	Redwan	8	1	3	1. Adequate polio and VPD	1 2	TRUE	TRUE	FALSE	FALSE	FALSE	FALSE	FALSE	FALSE	FALSE	FALSE	FALSE	2
3-035-010-002	676.003	1	1064	105	1	42.47	1	0.399	protected	>2.4	1	3-035-010	3	35	883	192	2	10	2	264.162	3	0	0	0	2	1	Unreg - AugtoDec31	male	Aiyub	10	1	3	1. Adequate polio and VPD	1	TRUE	FALSE	FALSE	FALSE	FALSE	FALSE	FALSE	FALSE	FALSE	FALSE	FALSE	2
3-002-007-002	230.629	1	605	48	1	64.437	1	1.791	protected	>2.4	1	3-002-007	3	2	920.411	147	1	7	2		3	0	0	1	1	1	Unreg - AugtoDec31	female	Khursida	7	1	4	5. Small for polio but sent	1 5	TRUE	FALSE	FALSE	FALSE	TRUE	FALSE	FALSE	FALSE	FALSE	FALSE	FALSE	2
3-047-001-004	1509.07	1	692	>1207	1	68.81	1	0.009	noprotection	>2.4	1	3-047-001	3	47	195.715	95	2	1	4	1228.31	4	0	0	0	2	2	Unreg - AugtoDec31	male	Shohidnur	7	1	3	1. Adequate polio and VPD	1 2	TRUE	TRUE	FALSE	FALSE	FALSE	FALSE	FALSE	FALSE	FALSE	FALSE	FALSE	0	1 10	TRUE	FALSE
3-017-001-003	475.286	1	431	46	1	45.909	1	>2	protected	>2.4	1	3-017-001	3	17	376.115	115	1	1	3	352.72	7	1	0	3	1	2	Unreg - AugtoDec31	male	Ismail	10	1	4	1. Adequate polio and VPD	1	TRUE	FALSE	FALSE	FALSE	FALSE	FALSE	FALSE	FALSE	FALSE	FALSE	FALSE	2
3-043-008-003	782.166	1	900	82	1	27.507	1	0.444	protected	>2.4	1	3-043-008	3	43	328.625	89	2	8	3	685.327	6	0	0	2	2	2	Unreg - 2016to2017	female	Asma	10	1	1	1. Adequate polio and VPD	1 2	TRUE	TRUE	FALSE	FALSE	FALSE	FALSE	FALSE	FALSE	FALSE	FALSE	FALSE	2
3-029-002-004	689.036	1	662	243	1	63.546	1	>2	protected	>2.4	1	3-029-002	3	29	461.063	110	2	2	4	603.727	4	0	0	0	2	2	Unreg - AugtoDec31	female	Sehena	8	1	3	1. Adequate polio and VPD	1	TRUE	FALSE	FALSE	FALSE	FALSE	FALSE	FALSE	FALSE	FALSE	FALSE	FALSE	1
3-049-004-006	196.549	1	1087	947	1	60.86	1	>2	protected	>2.4	1	3-049-004	3	49	1993	84	3	4	6	460.094	7	0	0	0	3	4	Unreg - pre2016	male	Sadik	10	1	1	1. Adequate polio and VPD	1	TRUE	FALSE	FALSE	FALSE	FALSE	FALSE	FALSE	FALSE	FALSE	FALSE	FALSE	2
3-015-005-004	658.275	1	426	>1207	1	43.517	1	1.135	protected	>2.4	1	3-015-005	3	15	486.45	103	2	5	4	102.194	8	0	1	3	2	2	Unreg - AugtoDec31	male	Hossensha	10	1	3	1. Adequate polio and VPD	1	TRUE	FALSE	FALSE	FALSE	FALSE	FALSE	FALSE	FALSE	FALSE	FALSE	FALSE	1
3-048-013-005	753.771	1	91	60	1	68.188	1	1.274	protected	>2.4	1	3-048-013	3	48	494.998	90	2	13	5	503.019	8	0	0	1	2	5	Unreg - AugtoDec31	male	Sufait	12	2	3	1. Adequate polio and VPD	2	FALSE	TRUE	FALSE	FALSE	FALSE	FALSE	FALSE	FALSE	FALSE	FALSE	FALSE	2
3-047-008-003	1006.17	1	701	37	1	>79.5	1	1	protected	>2.4	1	3-047-008	3	47	195.715	95	1	8	3		3	0	0	0	1	2	Unreg - AugtoDec31	male	Nasir	11	1	3	1. Adequate polio and VPD	1 2	TRUE	TRUE	FALSE	FALSE	FALSE	FALSE	FALSE	FALSE	FALSE	FALSE	FALSE	0	1	TRUE	FALSE
3-017-008-002	633.794	1	440	>1207	1	17.946	1	0.667	protected	>2.4	1	3-017-008	3	17	376.115	115	1	8	2	592.327	3	1	0	0	1	1	Unreg - AugtoDec31	male	Jamal	14	1	4	1. Adequate polio and VPD	7	FALSE	FALSE	FALSE	FALSE	FALSE	FALSE	TRUE	FALSE	FALSE	FALSE	FALSE	2
3-034-009-005	334.847	1	674	109	1	35.296	1	0.819	protected	>2.4	1	3-034-009	3	34	1300	105	2	9	5	204.387	8	0	0	2	2	4	Unreg - AugtoDec31	male	Emam	12	1	3	1. Adequate polio and VPD	1 2	TRUE	TRUE	FALSE	FALSE	FALSE	FALSE	FALSE	FALSE	FALSE	FALSE	FALSE	2
3-035-009-007	676.003	1	1061	>1207	1	76.804	1	0.498	protected	>2.4	1	3-035-009	3	35	883	192	2	9	7	550.235	9	0	0	2	2	5	Unreg - AugtoDec31	male	Nurul	10	1	3	1. Adequate polio and VPD	1	TRUE	FALSE	FALSE	FALSE	FALSE	FALSE	FALSE	FALSE	FALSE	FALSE	FALSE	2
3-005-009-003	570.054	1	1009	1198	1	46.711	1	0.854	protected	>2.4	1	3-005-009	3	5	589.001	108	2	9	3	641.302	3	0	0	0	2	1	Unreg - AugtoDec31	male	Nur	9	1	3	1. Adequate polio and VPD	1	TRUE	FALSE	FALSE	FALSE	FALSE	FALSE	FALSE	FALSE	FALSE	FALSE	FALSE	2
3-009-002-002	298.081	1	214	127	1	67.993	1	0.286	protected	>2.4	1	3-009-002	3	9	629.779	130	1	2	2	261.176	2	0	0	0	1	1	Unreg - AugtoDec31	female	Jobaira	7	3	3	5. Small for polio but sent	5	FALSE	FALSE	FALSE	FALSE	TRUE	FALSE	FALSE	FALSE	FALSE	FALSE	FALSE	2
3-035-005-005	627.986	1	1071	120	1	>79.5	1	>2	protected	>2.4	1	3-035-005	3	35	883	192	2	5	5		8	0	0	3	2	3	Unreg - AugtoDec31	female	Sumaya	9	1	3	1. Adequate polio and VPD	1	TRUE	FALSE	FALSE	FALSE	FALSE	FALSE	FALSE	FALSE	FALSE	FALSE	FALSE	1
3-043-002-005	1173.25	1	885	378	1	28.785	1	0.273	protected	>2.4	1	3-043-002	3	43	328.625	89	3	2	5	342.663	9	0	0	0	3	6	Unreg - AugtoDec31	female	Nurkolima	8	1	3	5. Small for polio but sent	8	FALSE	FALSE	FALSE	FALSE	FALSE	FALSE	FALSE	TRUE	FALSE	FALSE	FALSE	2
3-053-003-004	193.217	1	530	56	1	12.903	1	0.446	protected	>2.4	1	3-053-003	3	53	710	95	1	3	4	313.971	4	0	0	1	1	2	Unreg - AugtoDec31	female	Tasmin	9	1	3	1. Adequate polio and VPD	1	TRUE	FALSE	FALSE	FALSE	FALSE	FALSE	FALSE	FALSE	FALSE	FALSE	FALSE	2
3-027-003-003	337.762	1	253	87	1	31.362	1	0.366	protected	>2.4	1	3-027-003	3	27	726.805	170	1	3	3	295.943	3	0	0	0	1	2	Unreg - AugtoDec31	female	Rija	10	3	3	5. Small for polio but sent	5	FALSE	FALSE	FALSE	FALSE	TRUE	FALSE	FALSE	FALSE	FALSE	FALSE	FALSE	1
3-048-010-003	282.629	1	84	120	1	78.036	1	0.016	lowprotection	>2.4	1	3-048-010	3	48	494.998	90	1	10	3		5	1	0	1	1	2	Unreg - AugtoDec31	male	Ibrahim	8	2	3	1. Adequate polio and VPD	2	FALSE	TRUE	FALSE	FALSE	FALSE	FALSE	FALSE	FALSE	FALSE	FALSE	FALSE	1
3-024-006-004	700.608	1	240	327	1	>79.5	1	0.496	protected	>2.4	1	3-024-006	3	24	670.054	151	2	6	4		7	0	0	3	2	2	Unreg - AugtoDec31	male	Hafijul	8	1	2	1. Adequate polio and VPD	1	TRUE	FALSE	FALSE	FALSE	FALSE	FALSE	FALSE	FALSE	FALSE	FALSE	FALSE	1
3-026-010-002	353.471	1	856	>1207	1	>79.5	1	0.29	protected	>2.4	1	3-026-010	3	26	738.812	168	1	10	2	291.73	3	0	0	1	1	1	Unreg - 2016to2017	male	Osman	10	1	1	1. Adequate polio and VPD	1 8	TRUE	FALSE	FALSE	FALSE	FALSE	FALSE	FALSE	TRUE	FALSE	FALSE	FALSE	2
3-025-010-005	1072.67	1	468	112	1	>79.5	1	1.139	protected	>2.4	1	3-025-010	3	25	432.136	107	3	10	5	550.235	7	0	0	1	3	3	Unreg - AugtoDec31	female	Somirara	9	1	3	5. Small for polio but sent	1 2	TRUE	TRUE	FALSE	FALSE	FALSE	FALSE	FALSE	FALSE	FALSE	FALSE	FALSE	1
3-024-011-003	650.843	1	238	174	1	>79.5	1	1.016	protected	>2.4	1	3-024-011	3	24	670.054	151	2	11	3		3	0	0	0	2	1	Unreg - AugtoDec31	female	Rokeya	8	7	2	1. Adequate polio and VPD	3 5	FALSE	FALSE	TRUE	FALSE	TRUE	FALSE	FALSE	FALSE	FALSE	FALSE	FALSE	2
3-016-008-004	1104.37	1	810	111	1	58.763	1	1.77	protected	>2.4	1	3-016-008	3	16	434.932	103	3	8	4	898.909	4	0	0	0	3	1	Unreg - AugtoDec31	male	Nur	8	5	4	1. Adequate polio and VPD	5 8	FALSE	FALSE	FALSE	FALSE	TRUE	FALSE	FALSE	TRUE	FALSE	FALSE	FALSE	2
3-020-012-004	810.316	1	648	304	1	>79.5	1	1.309	protected	>2.4	1	3-020-012	3	20	374.235	105	2	12	4		6	0	0	1	2	3	Unreg - AugtoDec31	female	Taslima	10	1	3	1. Adequate polio and VPD	3	FALSE	FALSE	TRUE	FALSE	FALSE	FALSE	FALSE	FALSE	FALSE	FALSE	FALSE	2
3-043-005-003	2806.92	1	893	583	1	>79.5	1	0.04	lowprotection	>2.4	1	3-043-005	3	43	328.625	89	5	5	3	1713.32	7	0	0	1	5	1	Unreg - AugtoDec31	male	Kefayet	11	1	3	1. Adequate polio and VPD	8	FALSE	FALSE	FALSE	FALSE	FALSE	FALSE	FALSE	TRUE	FALSE	FALSE	FALSE	2
3-054-011-005	367.577	1	1104	119	1	>79.5	1	0.368	protected	>2.4	1	3-054-011	3	54	547.008	97	1	11	5	224.365	6	0	0	2	1	3	Unreg - AugtoDec31	male	Ismail	13	1	3	1. Adequate polio and VPD	4	FALSE	FALSE	FALSE	TRUE	FALSE	FALSE	FALSE	FALSE	FALSE	FALSE	FALSE	2
3-026-004-005	1129.91	1	845	>1207	1	>79.5	1	0.39	protected	>2.4	1	3-026-004	3	26	738.812	168	3	4	5	267.903	9	0	1	2	3	3	Unreg - AugtoDec31	female	Kismotara	11	1	1	1. Adequate polio and VPD	4 8	FALSE	FALSE	FALSE	TRUE	FALSE	FALSE	FALSE	TRUE	FALSE	FALSE	FALSE	2
3-018-010-005	470.161	1	633	21	1	32.761	1	0.782	protected	>2.4	1	3-018-010	3	18	1013.55	110	3	10	5	411.951	6	0	0	0	3	3	Unreg - AugtoDec31	female	Hajera	10	1	2	5. Small for polio but sent	1 2	TRUE	TRUE	FALSE	FALSE	FALSE	FALSE	FALSE	FALSE	FALSE	FALSE	FALSE	1
3-043-001-003	391.083	1	887	261	1	>79.5	1	1.72	protected	>2.4	1	3-043-001	3	43	328.625	89	1	1	3	342.663	5	0	0	1	1	3	Unreg - AugtoDec31	female	Asma	10	1	3	1. Adequate polio and VPD	8	FALSE	FALSE	FALSE	FALSE	FALSE	FALSE	FALSE	TRUE	FALSE	FALSE	FALSE	2
3-001-010-002	461.743	1	415	248	1	>79.5	1	0.922	protected	>2.4	1	3-001-010	3	1	516.548	72	2	10	2		3	0	0	0	2	1	Unreg - AugtoDec31	female	Rogina	14	2	1	4. No polio - VPD only	2	FALSE	TRUE	FALSE	FALSE	FALSE	FALSE	FALSE	FALSE	FALSE	FALSE	FALSE	2
3-025-001-007	1072.67	1	458	39	1	41.016	1	0.471	protected	>2.4	1	3-025-001	3	25	432.136	107	3	1	7	939.859	7	0	0	0	3	4	Unreg - AugtoDec31	female	Mozida	7	1	3	5. Small for polio but sent	1 2	TRUE	TRUE	FALSE	FALSE	FALSE	FALSE	FALSE	FALSE	FALSE	FALSE	FALSE	1
3-015-009-003	305.758	1	429	>1207	1	17.061	1	0.676	protected	>2.4	1	3-015-009	3	15	486.45	103	1	9	3	102.194	5	0	0	2	1	2	Unreg - AugtoDec31	female	Johora	7	1	3	5. Small for polio but sent	7	FALSE	FALSE	FALSE	FALSE	FALSE	FALSE	TRUE	FALSE	FALSE	FALSE	FALSE	1
3-055-002-002	350.215	1	302	9	0	>79.5	1	0.444	protected	>2.4	1	3-055-002	3	55	420.238	71	1	2	2	213.767	2	0	0	0	1	1	Unreg - AugtoDec31	male	Mahabub	14	1	3	1. Adequate polio and VPD	1	TRUE	FALSE	FALSE	FALSE	FALSE	FALSE	FALSE	FALSE	FALSE	FALSE	FALSE	2
3-013-009-004	928.292	1	19	63	1	31.87	1	0.043	lowprotection	>2.4	1	3-013-009	3	13	464.461	104	2	9	4		6	0	0	1	2	3	Unreg - AugtoDec31	male	Ziaur	12	1	3	1. Adequate polio and VPD	2	FALSE	TRUE	FALSE	FALSE	FALSE	FALSE	FALSE	FALSE	FALSE	FALSE	FALSE	2
3-011-013-007	897.134	1	45	188	1	78.069	1	0.331	protected	>2.4	1	3-011-013	3	11	952.892	148	4	13	7	938.477	9	0	0	1	4	4	Unreg - AugtoDec31	female	Sufia	7	1	3	1. Adequate polio and VPD	1	TRUE	FALSE	FALSE	FALSE	FALSE	FALSE	FALSE	FALSE	FALSE	FALSE	FALSE	2
3-049-005-003	60.8627	1	1086	111	1	66.384	1	0.409	protected	>2.4	1	3-049-005	3	49	1993	84	1	5	3	939.859	5	0	0	2	1	2	Unreg - pre2016	female	Samsunahar	7	1	1	1. Adequate polio and VPD	1	TRUE	FALSE	FALSE	FALSE	FALSE	FALSE	FALSE	FALSE	FALSE	FALSE	FALSE	2
3-001-013-002	402.561	1	411	>1207	1	58.699	1	0.217	protected	>2.4	1	3-001-013	3	1	516.548	72	2	13	2	831.123	3	0	0	0	2	1	Unreg - AugtoDec31	female	Chokina	9	1	3	5. Small for polio but sent	1	TRUE	FALSE	FALSE	FALSE	FALSE	FALSE	FALSE	FALSE	FALSE	FALSE	FALSE	1
3-025-003-005	1026.51	1	460	90	1	>79.5	1	0.316	protected	>2.4	1	3-025-003	3	25	432.136	107	2	3	5	626.573	6	0	0	0	2	4	Unreg - AugtoDec31	male	Forid	12	1	3	1. Adequate polio and VPD	1 2	TRUE	TRUE	FALSE	FALSE	FALSE	FALSE	FALSE	FALSE	FALSE	FALSE	FALSE	2
3-004-004-003	358.411	1	203	>1207	1	56.51	1	0.301	protected	>2.4	1	3-004-004	3	4	537.798	124	1	4	3		3	0	0	0	1	2	Unreg - 2016to2017	male	Arej	8	1	3	5. Small for polio but sent	1 2	TRUE	TRUE	FALSE	FALSE	FALSE	FALSE	FALSE	FALSE	FALSE	FALSE	FALSE	1
3-007-001-005	1091.57	1	228	210	1	71.166	1	0.666	protected	>2.4	1	3-007-001	3	7	675	158	3	1	5		8	0	0	3	3	2	Unreg - AugtoDec31	male	Sohid	9		3	1. Adequate polio and VPD	1	TRUE	FALSE	FALSE	FALSE	FALSE	FALSE	FALSE	FALSE	FALSE	FALSE	FALSE	2
3-022-007-004	455.019	1	454	31	1	>79.5	1	1.224	protected	>2.4	1	3-022-007	3	22	888.604	140	2	7	4		6	0	0	2	2	2	Unreg - AugtoDec31	female	Monoara	7	1	3	4. No polio - VPD only	2	FALSE	TRUE	FALSE	FALSE	FALSE	FALSE	FALSE	FALSE	FALSE	FALSE	FALSE	1
3-013-007-003	348.067	1	24	26	1	>79.5	1	1.026	protected	>2.4	1	3-013-007	3	13	464.461	104	1	7	3	283.31	6	0	0	3	1	2	Unreg - AugtoDec31	male	Ayub	7	1	3	1. Adequate polio and VPD	2	FALSE	TRUE	FALSE	FALSE	FALSE	FALSE	FALSE	FALSE	FALSE	FALSE	FALSE	1
3-037-008-005	363.093	1	73	66	1	9.708	0	0.018	lowprotection	>2.4	1	3-037-008	3	37	739	162	1	8	5		5	0	0	0	1	4	Unreg - AugtoDec31	female	Mokoroma	12	1	3	1. Adequate polio and VPD	2	FALSE	TRUE	FALSE	FALSE	FALSE	FALSE	FALSE	FALSE	FALSE	FALSE	FALSE	0	11	FALSE	FALSE
3-014-003-007	680.814	1	623	24	1	>79.5	1	0.715	protected	>2.4	1	3-014-003	3	14	493.239	81	2	3	7	415.562	8	0	0	0	2	6	Unreg - AugtoDec31	male	Aziz	12	1	3	5. Small for polio but sent	1	TRUE	FALSE	FALSE	FALSE	FALSE	FALSE	FALSE	FALSE	FALSE	FALSE	FALSE	2
3-010-005-005	188.994	1	26	>1207	1	>79.5	1	1.243	protected	>2.4	1	3-010-005	3	10	987.109	90	1	5	5		5	0	0	0	1	4	Unreg - AugtoDec31	male	Atikur	12	2	3	1. Adequate polio and VPD	2	FALSE	TRUE	FALSE	FALSE	FALSE	FALSE	FALSE	FALSE	FALSE	FALSE	FALSE	2
3-006-006-002	324.542	1	830	>1207	1	44.079	1	0.246	protected	>2.4	1	3-006-006	3	6	565.183	118	1	6	2	264.162	3	0	0	0	1	2	Unreg - AugtoDec31	male	Aziz	9	7	3	1. Adequate polio and VPD	8	FALSE	FALSE	FALSE	FALSE	FALSE	FALSE	FALSE	TRUE	FALSE	FALSE	FALSE	2
3-053-007-006	623.972	1	533	69	1	43.329	1	0.096	lowprotection	>2.4	1	3-053-007	3	53	710	95	3	7	6	335.346	9	0	0	1	3	5	Unreg - AugtoDec31	male	Korim	8	1	3	1. Adequate polio and VPD	2	FALSE	TRUE	FALSE	FALSE	FALSE	FALSE	FALSE	FALSE	FALSE	FALSE	FALSE	1
3-051-003-003	326.628	1	907	>1207	1	74.317	1	0.113	protected	>2.4	1	3-051-003	3	51	420	95	1	3	3		6	0	0	2	1	3	Unreg - AugtoDec31	female	Jesmin	8	1	3	1. Adequate polio and VPD	1 2	TRUE	TRUE	FALSE	FALSE	FALSE	FALSE	FALSE	FALSE	FALSE	FALSE	FALSE	1
3-052-009-002	411.996	1	708	387	1	30.23	1	0.604	protected	>2.4	1	3-052-009	3	52	543.31	72	2	9	2	106.655	6	1	0	2	2	1	Unreg - AugtoDec31	male	Emran	9	1	3	1. Adequate polio and VPD	1	TRUE	FALSE	FALSE	FALSE	FALSE	FALSE	FALSE	FALSE	FALSE	FALSE	FALSE	2
3-050-006-005	845.031	1	528	386	1	>79.5	1	0.871	protected	>2.4	1	3-050-006	3	50	405	79	3	6	5		6	0	0	1	3	2	Unreg - AugtoDec31	female	Zahia	10	1	3	1. Adequate polio and VPD	2	FALSE	TRUE	FALSE	FALSE	FALSE	FALSE	FALSE	FALSE	FALSE	FALSE	FALSE	0	10	FALSE	FALSE
3-001-003-006	650.013	1	402	>1207	1	>79.5	1	0.02	lowprotection	>2.4	1	3-001-003	3	1	516.548	72	3	3	6	529.08	7	0	0	1	3	3	Unreg - AugtoDec31	male	Zobair	7	2	3	5. Small for polio but sent	2	FALSE	TRUE	FALSE	FALSE	FALSE	FALSE	FALSE	FALSE	FALSE	FALSE	FALSE	1
3-011-004-003	965.85	1	37	133	1	66.625	1	>2	protected	>2.4	1	3-011-004	3	11	952.892	148	3	4	3	589.545	8	0	0	3	3	2	Unreg - AugtoDec31	male	Hasmat	13	1	3	1. Adequate polio and VPD	8	FALSE	FALSE	FALSE	FALSE	FALSE	FALSE	FALSE	TRUE	FALSE	FALSE	FALSE	2
3-017-006-003	633.794	1	437	525	1	49.82	1	1.18	protected	>2.4	1	3-017-006	3	17	376.115	115	1	6	3	186.515	4	0	0	1	1	2	Unreg - AugtoDec31	male	Hosson	12	1	4	1. Adequate polio and VPD	1 2	TRUE	TRUE	FALSE	FALSE	FALSE	FALSE	FALSE	FALSE	FALSE	FALSE	FALSE	0	10	FALSE	FALSE
3-053-006-002	221.622	1	536	412	1	30.057	1	0.456	protected	>2.4	1	3-053-006	3	53	710	95	1	6	2	286.188	4	0	0	2	1	1	Unreg - AugtoDec31	female	Rina	12	1	3	1. Adequate polio and VPD	1	TRUE	FALSE	FALSE	FALSE	FALSE	FALSE	FALSE	FALSE	FALSE	FALSE	FALSE	2
3-033-007-004	384.374	1	258	>1207	1	56.689	1	0.539	protected	>2.4	1	3-033-007	3	33	550	136	1	7	4	312.863	4	0	0	0	1	3	Unreg - AugtoDec31	male	Kobir	10	1	3	1. Adequate polio and VPD	1	TRUE	FALSE	FALSE	FALSE	FALSE	FALSE	FALSE	FALSE	FALSE	FALSE	FALSE	2
3-009-001-005	855.768	1	213	294	1	54.462	1	0.958	protected	>2.4	1	3-009-001	3	9	629.779	130	2	1	5	522.352	7	0	0	1	2	4	Unreg - AugtoDec31	male	Osman	13	1	2	1. Adequate polio and VPD	1	TRUE	FALSE	FALSE	FALSE	FALSE	FALSE	FALSE	FALSE	FALSE	FALSE	FALSE	2
3-006-008-004	649.085	1	831	>1207	1	46.709	1	0.618	protected	>2.4	1	3-006-008	3	6	565.183	118	2	8	4	528.325	5	0	1	0	2	2	Unreg - AugtoDec31	male	Md.Alom	8	1	3	1. Adequate polio and VPD	8	FALSE	FALSE	FALSE	FALSE	FALSE	FALSE	FALSE	TRUE	FALSE	FALSE	FALSE	1
3-054-009-007	1102.73	1	1106	216	1	>79.5	1	>2	protected	>2.4	1	3-054-009	3	54	547.008	97	3	9	7	386.861	9	0	0	2	3	4	Unreg - AugtoDec31	male	Younus	12	7	3	1. Adequate polio and VPD	1	TRUE	FALSE	FALSE	FALSE	FALSE	FALSE	FALSE	FALSE	FALSE	FALSE	FALSE	2
3-045-009-003	606.402	1	274	352	1	>79.5	1	0.862	protected	>2.4	1	3-045-009	3	45	630.598	123	2	9	3		4	0	0	0	2	2	Unreg - AugtoDec31	male	Abusayad	10	7	3	1. Adequate polio and VPD	3	FALSE	FALSE	TRUE	FALSE	FALSE	FALSE	FALSE	FALSE	FALSE	FALSE	FALSE	1
3-019-012-003	374.67	1	1038	83	1	>79.5	1	1.496	protected	>2.4	1	3-019-012	3	19	925	120	2	12	3		6	0	0	2	2	2	Unreg - AugtoDec31	female	Sadeka	9	1	4	1. Adequate polio and VPD	1	TRUE	FALSE	FALSE	FALSE	FALSE	FALSE	FALSE	FALSE	FALSE	FALSE	FALSE	2
3-018-012-004	337.407	1	637	393	1	50.853	1	0.738	protected	>2.4	1	3-018-012	3	18	1013.55	110	2	12	4	106.655	8	1	0	3	2	2	Unreg - AugtoDec31	male	Araj	8	1	3	1. Adequate polio and VPD	1 2	TRUE	TRUE	FALSE	FALSE	FALSE	FALSE	FALSE	FALSE	FALSE	FALSE	FALSE	2
3-032-008-003	206.643	1	868	19	1	73.347	1	0.288	protected	>2.4	1	3-032-008	3	32	969.869	121	1	8	3		3	0	0	0	1	2	Unreg - AugtoDec31	female	Senoara	12	1	3	1. Adequate polio and VPD	8	FALSE	FALSE	FALSE	FALSE	FALSE	FALSE	FALSE	TRUE	FALSE	FALSE	FALSE	0	11	FALSE	FALSE
3-044-005-003	952.317	1	498	8	0	16.341	1	0.405	protected	>2.4	1	3-044-005	3	44	300.341	92	2	5	3	312.863	5	0	0	2	2	1	Unreg - 2016to2017	male	Tuha	9	1	1	1. Adequate polio and VPD	1	TRUE	FALSE	FALSE	FALSE	FALSE	FALSE	FALSE	FALSE	FALSE	FALSE	FALSE	1
3-031-007-004	293.952	1	481	>1207	1	66.53	1	0.057	lowprotection	>2.4	1	3-031-007	3	31	624	118	1	7	4		5	0	0	1	1	3	Unreg - AugtoDec31	male	Jabed	9	1	4	1. Adequate polio and VPD	1	TRUE	FALSE	FALSE	FALSE	FALSE	FALSE	FALSE	FALSE	FALSE	FALSE	FALSE	0	10	FALSE	FALSE
3-055-006-003	243.974	1	310	53	1	67.042	1	0.806	protected	>2.4	1	3-055-006	3	55	420.238	71	1	6	3		7	1	0	3	1	2	Unreg - AugtoDec31	female	Rojina	7	1	3	1. Adequate polio and VPD	1	TRUE	FALSE	FALSE	FALSE	FALSE	FALSE	FALSE	FALSE	FALSE	FALSE	FALSE	2
3-013-004-005	1044.2	1	21	195	1	>79.5	1	>2	protected	>2.4	1	3-013-004	3	13	464.461	104	3	4	5	398.683	9	1	0	3	3	2	Unreg - AugtoDec31	male	Sufait	7	1	3	1. Adequate polio and VPD	2	FALSE	TRUE	FALSE	FALSE	FALSE	FALSE	FALSE	FALSE	FALSE	FALSE	FALSE	2
3-018-009-009	674.814	1	632	622	1	52.421	1	1.024	protected	>2.4	1	3-018-009	3	18	1013.55	110	4	9	9	549.267	9	0	0	0	4	5	Unreg - AugtoDec31	male	Ebrahim	8	1	3	1. Adequate polio and VPD	1	TRUE	FALSE	FALSE	FALSE	FALSE	FALSE	FALSE	FALSE	FALSE	FALSE	FALSE	2
3-038-005-003	465.425	1	487	61	1	45.743	1	0.444	protected	>2.4	1	3-038-005	3	38	481	108	1	5	3		4	0	0	1	1	2	Unreg - AugtoDec31	male	Zobire	14	1	3	1. Adequate polio and VPD	1	TRUE	FALSE	FALSE	FALSE	FALSE	FALSE	FALSE	FALSE	FALSE	FALSE	FALSE	2
3-045-002-003	969.218	1	281	71	1	>79.5	1	>2	protected	>2.4	1	3-045-002	3	45	630.598	123	3	2	3	592.327	6	0	0	1	3	2	Unreg - AugtoDec31	female	Kowsar	12	1	3	1. Adequate polio and VPD	1	TRUE	FALSE	FALSE	FALSE	FALSE	FALSE	FALSE	FALSE	FALSE	FALSE	FALSE	2
3-025-008-002	357.555	1	459	643	1	>79.5	1	0.334	protected	>2.4	1	3-025-008	3	25	432.136	107	1	8	2		2	0	0	0	1	1	Unreg - AugtoDec31	female	Fatema	9	1	3	1. Adequate polio and VPD	1 2	TRUE	TRUE	FALSE	FALSE	FALSE	FALSE	FALSE	FALSE	FALSE	FALSE	FALSE	2
3-030-002-003	752.803	1	1052	32	1	>79.5	1	1.009	protected	>2.4	1	3-030-002	3	30	594.06	90	3	2	3		5	0	0	0	3	2	Unreg - AugtoDec31	female	Sumaya	11	1	4	1. Adequate polio and VPD	1	TRUE	FALSE	FALSE	FALSE	FALSE	FALSE	FALSE	FALSE	FALSE	FALSE	FALSE	1
3-030-006-003	471	1	1058	349	1	24.431	1	0.299	protected	>2.4	1	3-030-006	3	30	594.06	90	2	6	3		5	0	0	1	2	2	Unreg - pre2016	male	Arifullah	8	1	5	5. Small for polio but sent	1	TRUE	FALSE	FALSE	FALSE	FALSE	FALSE	FALSE	FALSE	FALSE	FALSE	FALSE	1
3-019-006-002	187.335	1	1027	217	1	>79.5	1	>2	protected	>2.4	1	3-019-006	3	19	925	120	1	6	2	164.141	4	0	0	2	1	1	Unreg - AugtoDec31	female	Dil	9	1	3	5. Small for polio but sent	1	TRUE	FALSE	FALSE	FALSE	FALSE	FALSE	FALSE	FALSE	FALSE	FALSE	FALSE	2
3-006-009-003	324.542	1	823	224	1	>79.5	1	1.672	protected	>2.4	1	3-006-009	3	6	565.183	118	1	9	3		4	0	0	1	1	2	Unreg - AugtoDec31	male	Ariaz	10	1	3	1. Adequate polio and VPD	1 8	TRUE	FALSE	FALSE	FALSE	FALSE	FALSE	FALSE	TRUE	FALSE	FALSE	FALSE	2
3-048-003-004	787.661	1	76	492	1	>79.5	1	0.947	protected	>2.4	1	3-048-003	3	48	494.998	90	3	3	4		4	0	0	0	3	1	Unreg - AugtoDec31	female	Ruma	9	1	3	5. Small for polio but sent	1	TRUE	FALSE	FALSE	FALSE	FALSE	FALSE	FALSE	FALSE	FALSE	FALSE	FALSE	2
3-028-007-007	134.34	1	52	>1207	1	69.031	1	0.111	protected	>2.4	1	3-028-007	3	28	1479.53	120	1	7	7	102.621	8	0	0	1	1	6	Unreg - AugtoDec31	female	Nurabibi	11	1	3	1. Adequate polio and VPD	2	FALSE	TRUE	FALSE	FALSE	FALSE	FALSE	FALSE	FALSE	FALSE	FALSE	FALSE	2
3-014-004-006	510.547	1	614	78	1	>79.5	1	1.464	protected	>2.4	1	3-014-004	3	14	493.239	81	2	4	6		8	0	1	1	2	4	Unreg - AugtoDec31	male	Kholil	10	1	3	5. Small for polio but sent	1 2	TRUE	TRUE	FALSE	FALSE	FALSE	FALSE	FALSE	FALSE	FALSE	FALSE	FALSE	2
3-016-012-003	341.976	1	817	597	1	39.5	1	>2	protected	>2.4	1	3-016-012	3	16	434.932	103	1	12	3	299.636	4	0	0	1	1	2	Unreg - AugtoDec31	female	Sajida	7	7	4	1. Adequate polio and VPD	3 8	FALSE	FALSE	TRUE	FALSE	FALSE	FALSE	FALSE	TRUE	FALSE	FALSE	FALSE	0	6 99	FALSE	FALSE
3-010-010-004	394.983	1	35	76	1	78.888	1	0.023	lowprotection	>2.4	1	3-010-010	3	10	987.109	90	3	10	4		8	1	0	2	3	2	Unreg - AugtoDec31	female	Rokeya	8	1	3	1. Adequate polio and VPD	2	FALSE	TRUE	FALSE	FALSE	FALSE	FALSE	FALSE	FALSE	FALSE	FALSE	FALSE	2
3-023-001-002	395.069	1	1040	30	1	26.287	1	1.766	protected	>2.4	1	3-023-001	3	23	602	153	1	1	2	321.568	3	0	0	1	1	1	Unreg - AugtoDec31	male	Aziz	7	1	11	1. Adequate polio and VPD	1	TRUE	FALSE	FALSE	FALSE	FALSE	FALSE	FALSE	FALSE	FALSE	FALSE	FALSE	1
3-039-002-002	756.926	1	880	275	1	54.978	1	>2	protected	>2.4	1	3-039-002	3	39	372	85	2	2	2	578.208	4	0	0	1	2	1	Unreg - AugtoDec31	female	Jaheda	12	2	3	1. Adequate polio and VPD	8	FALSE	FALSE	FALSE	FALSE	FALSE	FALSE	FALSE	TRUE	FALSE	FALSE	FALSE	2
3-012-009-006		1										3-012-009	3	12	504.353	86	1	9	6		7	0	0	0	1	6	Unreg - AugtoDec31	male	Zia	11	2	3		2	FALSE	TRUE	FALSE	FALSE	FALSE	FALSE	FALSE	FALSE	FALSE	FALSE	FALSE	2
3-043-003-003		1										3-043-003	3	43	328.625	89	2	3	3	685.327	3	0	0	0	2	1	Unreg - AugtoDec31	male	Furkan	9	1	3		8	FALSE	FALSE	FALSE	FALSE	FALSE	FALSE	FALSE	TRUE	FALSE	FALSE	FALSE	2
3-038-010-002		1										3-038-010	3	38	481	108	2	10	2	887.831	4	0	0	1	2	1	Unreg - AugtoDec31	male	Razowan	10	1	4		1	TRUE	FALSE	FALSE	FALSE	FALSE	FALSE	FALSE	FALSE	FALSE	FALSE	FALSE	2
3-010-006-008		1										3-010-006	3	10	987.109	90	4	6	8	461.44	10	0	0	1	4	5	Unreg - AugtoDec31	female	Rokeya	7	1	3		2	FALSE	TRUE	FALSE	FALSE	FALSE	FALSE	FALSE	FALSE	FALSE	FALSE	FALSE	2
3-002-010-004		1										3-002-010	3	2	920.411	147	1	10	4	202.075	6	0	0	2	1	3	Unreg - AugtoDec31	male	Anamul	13	1	3		1	TRUE	FALSE	FALSE	FALSE	FALSE	FALSE	FALSE	FALSE	FALSE	FALSE	FALSE	2
3-019-013-003		1	1029									3-019-013	3	19	925	120	2	13	3	328.282	6	0	1	1	2	2	Unreg - AugtoDec31	female	Senora	11	1	3	2.Discarded sample	1	TRUE	FALSE	FALSE	FALSE	FALSE	FALSE	FALSE	FALSE	FALSE	FALSE	FALSE	0	11	FALSE	FALSE
3-044-004-007		1										3-044-004	3	44	300.341	92	2	4	7		8	0	0	1	2	5	Unreg - 2016to2017	male	Abulboser	10	1	2		1	TRUE	FALSE	FALSE	FALSE	FALSE	FALSE	FALSE	FALSE	FALSE	FALSE	FALSE	2
3-005-006-004		1										3-005-006	3	5	589.001	108	1	6	4	231.999	5	0	0	1	1	3	Unreg - AugtoDec31	male	Nazim	10	1	3		1	TRUE	FALSE	FALSE	FALSE	FALSE	FALSE	FALSE	FALSE	FALSE	FALSE	FALSE	0	11	FALSE	FALSE
3-019-005-002		1	1025									3-019-005	3	19	925	120	1	5	2	626.573	3	0	0	1	1	1	Unreg - AugtoDec31	male	Anwar	8	2	3	2.Discarded sample	2	FALSE	TRUE	FALSE	FALSE	FALSE	FALSE	FALSE	FALSE	FALSE	FALSE	FALSE	2
3-040-004-011		1										3-040-004	3	40	373.774	71	1	4	11	240.341	11	1	0	2	1	7	Unreg - AugtoDec31	female	Rajoma	13	4	2		6	FALSE	FALSE	FALSE	FALSE	FALSE	TRUE	FALSE	FALSE	FALSE	FALSE	FALSE	0	7	FALSE	FALSE
3-026-006-009		1										3-026-006	3	26	738.812	168	3	6	9	863.126	12	1	0	1	3	7	Unreg - AugtoDec31	male	Nurkodor	14	1	3		8	FALSE	FALSE	FALSE	FALSE	FALSE	FALSE	FALSE	TRUE	FALSE	FALSE	FALSE	0	10	FALSE	FALSE
3-031-009-005		1										3-031-009	3	31	624	118	2	9	5		6	0	0	0	2	4	Unreg - AugtoDec31	male	Sadek	13	1	4		1	TRUE	FALSE	FALSE	FALSE	FALSE	FALSE	FALSE	FALSE	FALSE	FALSE	FALSE	2
3-033-002-003		1										3-033-002	3	33	550	136	3	2	3	690.141	8	1	0	2	3	2	Unreg - AugtoDec31	male	Korshid	12	1	3		1	TRUE	FALSE	FALSE	FALSE	FALSE	FALSE	FALSE	FALSE	FALSE	FALSE	FALSE	2
3-014-010-003		1										3-014-010	3	14	493.239	81	1	10	3		5	0	1	1	1	2	Unreg - AugtoDec31	male	Korim	7	2	2		2	FALSE	TRUE	FALSE	FALSE	FALSE	FALSE	FALSE	FALSE	FALSE	FALSE	FALSE	2
3-017-009-005		1										3-017-009	3	17	376.115	115	4	9	5	1547.44	10	0	0	2	4	4	Unreg - AugtoDec31	female	Fatema	13	1	4		7	FALSE	FALSE	FALSE	FALSE	FALSE	FALSE	TRUE	FALSE	FALSE	FALSE	FALSE	0	8	FALSE	FALSE
3-055-012-003		1										3-055-012	3	55	420.238	71	1	12	3	568.181	5	0	0	2	1	2	Unreg - AugtoDec31	female	Nursama	7	1	3		1	TRUE	FALSE	FALSE	FALSE	FALSE	FALSE	FALSE	FALSE	FALSE	FALSE	FALSE	2
3-035-006-007		1										3-035-006	3	35	883	192	3	6	7	825.353	8	0	0	2	3	3	Unreg - AugtoDec31	female	Yesin	12	1	3		1	TRUE	FALSE	FALSE	FALSE	FALSE	FALSE	FALSE	FALSE	FALSE	FALSE	FALSE	2
3-012-013-002		1	1016									3-012-013	3	12	504.353	86	2	13	2		3	0	0	0	2	1	Unreg - AugtoDec31	male	Sayed	14	2	3	2.Discarded sample	2	FALSE	TRUE	FALSE	FALSE	FALSE	FALSE	FALSE	FALSE	FALSE	FALSE	FALSE	0	1 10	TRUE	FALSE
3-032-002-003		1										3-032-002	3	32	969.869	121	4	2	3	631.408	6	0	0	0	4	2	Unreg - AugtoDec31	male	Arfat	14	1	3		8	FALSE	FALSE	FALSE	FALSE	FALSE	FALSE	FALSE	TRUE	FALSE	FALSE	FALSE	99
3-029-004-003		1										3-029-004	3	29	461.063	110	1	4	3		5	0	0	2	1	2	Unreg - AugtoDec31	male	Rashid	9	1	3		1 2	TRUE	TRUE	FALSE	FALSE	FALSE	FALSE	FALSE	FALSE	FALSE	FALSE	FALSE	2
3-029-001-005		1										3-029-001	3	29	461.063	110	5	1	5	115.36	11	0	0	2	5	4	Unreg - AugtoDec31	male	Dildar	13	1	3		1 2	TRUE	TRUE	FALSE	FALSE	FALSE	FALSE	FALSE	FALSE	FALSE	FALSE	FALSE	2
3-026-001-008		1										3-026-001	3	26	738.812	168	1	1	8	246.803	8	1	0	2	1	4	Unreg - AugtoDec31	male	Kamal	10	5	3		2 8	FALSE	TRUE	FALSE	FALSE	FALSE	FALSE	FALSE	TRUE	FALSE	FALSE	FALSE	2
3-037-001-004		1										3-037-001	3	37	739	162	1	1	4		7	0	1	1	1	4	Unreg - AugtoDec31	female	Khalada	10	1	3		8	FALSE	FALSE	FALSE	FALSE	FALSE	FALSE	FALSE	TRUE	FALSE	FALSE	FALSE	2
3-018-013-003		1										3-018-013	3	18	1013.55	110	3	13	3		8	0	1	2	3	2	Unreg - AugtoDec31	male	Osman	14	2	3		1 2	TRUE	TRUE	FALSE	FALSE	FALSE	FALSE	FALSE	FALSE	FALSE	FALSE	FALSE	2
3-051-001-004		1										3-051-001	3	51	420	95	4	1	4	1144.75	7	0	0	2	4	1	Unreg - AugtoDec31	male	Ferdos	9	1	3		8	FALSE	FALSE	FALSE	FALSE	FALSE	FALSE	FALSE	TRUE	FALSE	FALSE	FALSE	2
3-029-011-003		1										3-029-011	3	29	461.063	110	2	11	3		7	0	0	2	2	3	Unreg - AugtoDec31	female	Nezatu	10	1	3		1 2	TRUE	TRUE	FALSE	FALSE	FALSE	FALSE	FALSE	FALSE	FALSE	FALSE	FALSE	2
3-015-007-005		1										3-015-007	3	15	486.45	103	2	7	5		5	0	0	0	2	3	Unreg - AugtoDec31	female	Mostakima	7	1	3		7	FALSE	FALSE	FALSE	FALSE	FALSE	FALSE	TRUE	FALSE	FALSE	FALSE	FALSE	1
3-046-007-003		1										3-046-007	3	46	270	67	3	7	3		5	0	0	1	3	1	Unreg - AugtoDec31	male	Sadek	9	1	2		1	TRUE	FALSE	FALSE	FALSE	FALSE	FALSE	FALSE	FALSE	FALSE	FALSE	FALSE	2
3-004-010-006		1										3-004-010	3	4	537.798	124	2	10	6	583.459	8	1	0	1	2	4	Unreg - AugtoDec31	female	Asma	14	8	3		4	FALSE	FALSE	FALSE	TRUE	FALSE	FALSE	FALSE	FALSE	FALSE	FALSE	FALSE	2
3-055-009-003		1										3-055-009	3	55	420.238	71	1	9	3		3	0	0	0	1	2	Unreg - AugtoDec31	male	Mojibur	13	1	3		2	FALSE	TRUE	FALSE	FALSE	FALSE	FALSE	FALSE	FALSE	FALSE	FALSE	FALSE	0	1	TRUE	FALSE
3-037-006-003		1										3-037-006	3	37	739	162	2	6	3	554.726	4	0	0	0	2	2	Unreg - 2016to2017	male	Ibrahim	9	8	3		1	TRUE	FALSE	FALSE	FALSE	FALSE	FALSE	FALSE	FALSE	FALSE	FALSE	FALSE	2
3-007-004-002		1										3-007-004	3	7	675	158	2	4	2	592.327	4	0	0	1	2	1	Unreg - AugtoDec31	male	Tasmin	9	1	3		1	TRUE	FALSE	FALSE	FALSE	FALSE	FALSE	FALSE	FALSE	FALSE	FALSE	FALSE	0	1 10	TRUE	FALSE
3-014-001-003		1										3-014-001	3	14	493.239	81	3	1	3	623.342	7	1	0	1	3	2	Unreg - AugtoDec31	male	Faysal	13	2	3		2	FALSE	TRUE	FALSE	FALSE	FALSE	FALSE	FALSE	FALSE	FALSE	FALSE	FALSE	0	10 14	FALSE	FALSE
3-020-004-004		1										3-020-004	3	20	374.235	105	2	4	4	709.991	5	0	0	0	2	3	Unreg - AugtoDec31	male	Idries	13	7	3		2	FALSE	TRUE	FALSE	FALSE	FALSE	FALSE	FALSE	FALSE	FALSE	FALSE	FALSE	2
3-018-011-003		1										3-018-011	3	18	1013.55	110	1	11	3	137.317	3	0	0	0	1	2	Unreg - pre2016	female	Rashcda	13	1	1		1	TRUE	FALSE	FALSE	FALSE	FALSE	FALSE	FALSE	FALSE	FALSE	FALSE	FALSE	2
3-004-009-003		1										3-004-009	3	4	537.798	124	3	9	3		6	0	0	1	3	2	Unreg - AugtoDec31	female	Roksana	12	1	3		1	TRUE	FALSE	FALSE	FALSE	FALSE	FALSE	FALSE	FALSE	FALSE	FALSE	FALSE	0	1	TRUE	FALSE
3-009-006-002		1	217									3-009-006	3	9	629.779	130	2	6	2	313.286	4	0	0	1	2	1	Unreg - AugtoDec31	female	Senoara	9	1	3	1. Adequate polio and VPD	1	TRUE	FALSE	FALSE	FALSE	FALSE	FALSE	FALSE	FALSE	FALSE	FALSE	FALSE	1
3-010-012-003		1										3-010-012	3	10	987.109	90	3	12	3		9	0	0	4	3	2	Unreg - AugtoDec31	female	Lubeda	12	2	3		2	FALSE	TRUE	FALSE	FALSE	FALSE	FALSE	FALSE	FALSE	FALSE	FALSE	FALSE	2
3-015-001-008		1	416									3-015-001	3	15	486.45	103	1	1	8		8	0	0	0	1	7	Unreg - AugtoDec31	female	Azida	13	1	3	3. No VPD - Polio only	8	FALSE	FALSE	FALSE	FALSE	FALSE	FALSE	FALSE	TRUE	FALSE	FALSE	FALSE	2
3-039-010-002		1										3-039-010	3	39	372	85	1	10	2	473.556	2	0	0	0	1	1	Unreg - AugtoDec31	male	Nojomuddin	13	3	3		8	FALSE	FALSE	FALSE	FALSE	FALSE	FALSE	FALSE	TRUE	FALSE	FALSE	FALSE	2
3-013-006-003		1										3-013-006	3	13	464.461	104	2	6	3		5	0	1	0	2	2	Unreg - AugtoDec31	male	Karim	12	1	3		2	FALSE	TRUE	FALSE	FALSE	FALSE	FALSE	FALSE	FALSE	FALSE	FALSE	FALSE	0	1 4 11	TRUE	FALSE
3-009-012-005		1										3-009-012	3	9	629.779	130	4	12	5	1044.7	10	0	0	3	4	3	Unreg - AugtoDec31	male	Arifullah	13	1	3		1	TRUE	FALSE	FALSE	FALSE	FALSE	FALSE	FALSE	FALSE	FALSE	FALSE	FALSE	2
3-019-003-003		1										3-019-003	3	19	925	120	1	3	3	164.141	6	0	1	2	1	2	Unreg - AugtoDec31	male	Osman	8	1	4		1	TRUE	FALSE	FALSE	FALSE	FALSE	FALSE	FALSE	FALSE	FALSE	FALSE	FALSE	2
3-046-006-004		1										3-046-006	3	46	270	67	5	6	4	1569.85	8	0	0	1	5	2	Unreg - AugtoDec31	male	Ayas	13	1	3		1 8	TRUE	FALSE	FALSE	FALSE	FALSE	FALSE	FALSE	TRUE	FALSE	FALSE	FALSE	0	1 10	TRUE	FALSE
3-046-013-002		1										3-046-013	3	46	270	67	1	13	2	313.971	3	0	0	1	1	1	Unreg - AugtoDec31	male	Alauddin	8	7	3		3	FALSE	FALSE	TRUE	FALSE	FALSE	FALSE	FALSE	FALSE	FALSE	FALSE	FALSE	2
3-048-004-005		1										3-048-004	3	48	494.998	90	2	4	5		7	0	0	1	2	4	Unreg - AugtoDec31	male	Azizur	12	8	3		1	TRUE	FALSE	FALSE	FALSE	FALSE	FALSE	FALSE	FALSE	FALSE	FALSE	FALSE	0	10	FALSE	FALSE
3-045-011-006		1										3-045-011	3	45	630.598	123	2	11	6	493.583	8	0	0	1	2	5	Unreg - AugtoDec31	female	Soukatra	10	1	3		1	TRUE	FALSE	FALSE	FALSE	FALSE	FALSE	FALSE	FALSE	FALSE	FALSE	FALSE	2
3-048-001-008		1										3-048-001	3	48	494.998	90	3	1	8	267.903	10	0	0	0	3	7	Unreg - AugtoDec31	female	Soha	8	6	3		2	FALSE	TRUE	FALSE	FALSE	FALSE	FALSE	FALSE	FALSE	FALSE	FALSE	FALSE	2
3-005-007-004		1	1007									3-005-007	3	5	589.001	108	2	7	4	463.997	4	0	0	0	2	2	Unreg - AugtoDec31	male	Robialom	8	1	3	2.Discarded sample	1	TRUE	FALSE	FALSE	FALSE	FALSE	FALSE	FALSE	FALSE	FALSE	FALSE	FALSE	1
3-010-004-005		1										3-010-004	3	10	987.109	90	2	4	5		7	0	0	1	2	4	Unreg - AugtoDec31	female	Samaruk	11	1	1		1 2	TRUE	TRUE	FALSE	FALSE	FALSE	FALSE	FALSE	FALSE	FALSE	FALSE	FALSE	2
3-008-013-004		1										3-008-013	3	8	768.987	83	1	13	4	136.564	5	0	0	1	1	3	Unreg - AugtoDec31	female	Lala	10	1	3		2	FALSE	TRUE	FALSE	FALSE	FALSE	FALSE	FALSE	FALSE	FALSE	FALSE	FALSE	2
3-008-012-003		1										3-008-012	3	8	768.987	83	3	12	3		8	0	0	3	3	2	Unreg - AugtoDec31	male	Soheb	11	1	3		2	FALSE	TRUE	FALSE	FALSE	FALSE	FALSE	FALSE	FALSE	FALSE	FALSE	FALSE	2
3-053-010-002		1										3-053-010	3	53	710	95	2	10	2		4	0	0	1	2	1	Unreg - AugtoDec31	female	Somiya	8	1	3		2	FALSE	TRUE	FALSE	FALSE	FALSE	FALSE	FALSE	FALSE	FALSE	FALSE	FALSE	2
3-028-004-003		1										3-028-004	3	28	1479.53	120	1	4	3	246.803	5	0	0	1	1	3	Unreg - AugtoDec31	male	Rahman	10	1	3		2	FALSE	TRUE	FALSE	FALSE	FALSE	FALSE	FALSE	FALSE	FALSE	FALSE	FALSE	2
3-055-013-005		1										3-055-013	3	55	420.238	71	3	13	5	641.302	10	0	0	3	3	4	Unreg - AugtoDec31	male	Solim	13	7	3		2	FALSE	TRUE	FALSE	FALSE	FALSE	FALSE	FALSE	FALSE	FALSE	FALSE	FALSE	2
3-015-003-002		1										3-015-003	3	15	486.45	103	1	3	2	267.903	2	0	0	0	1	1	Unreg - AugtoDec31	male	Rofiul	14	1	3		2	FALSE	TRUE	FALSE	FALSE	FALSE	FALSE	FALSE	FALSE	FALSE	FALSE	FALSE	1
3-046-012-005		1										3-046-012	3	46	270	67	3	12	5		6	0	0	1	3	2	Unreg - AugtoDec31	female	Tosmin	7	1	3		1	TRUE	FALSE	FALSE	FALSE	FALSE	FALSE	FALSE	FALSE	FALSE	FALSE	FALSE	2
3-013-011-006		1										3-013-011	3	13	464.461	104	3	11	6	578.208	6	0	0	0	3	3	Unreg - AugtoDec31	female	Monowara	8	2	3		2	FALSE	TRUE	FALSE	FALSE	FALSE	FALSE	FALSE	FALSE	FALSE	FALSE	FALSE	1
3-008-003-006		1										3-008-003	3	8	768.987	83	4	3	6		10	0	0	2	4	4	Unreg - AugtoDec31	male	Sadek	11	1	3		2	FALSE	TRUE	FALSE	FALSE	FALSE	FALSE	FALSE	FALSE	FALSE	FALSE	FALSE	1
3-031-008-005		1										3-031-008	3	31	624	118	1	8	5	239.263	5	0	0	0	1	4	Unreg - AugtoDec31	female	Kurshida	11	1	4		1	TRUE	FALSE	FALSE	FALSE	FALSE	FALSE	FALSE	FALSE	FALSE	FALSE	FALSE	2
3-001-005-006		1	406									3-001-005	3	1	516.548	72	3	5	6	447.05	7	0	0	1	3	3	Unreg - AugtoDec31	male	Anwar	10	1	3	2.Discarded sample	7	FALSE	FALSE	FALSE	FALSE	FALSE	FALSE	TRUE	FALSE	FALSE	FALSE	FALSE	2
3-034-003-003		1										3-034-003	3	34	1300	105	3	3	3	306.581	8	0	0	3	3	2	Unreg - AugtoDec31	female	Kismotara	12	1	3		1 2	TRUE	TRUE	FALSE	FALSE	FALSE	FALSE	FALSE	FALSE	FALSE	FALSE	FALSE	2
3-023-013-005		1										3-023-013	3	23	602	153	2	13	5	643.136	6	0	0	0	2	4	Unreg - AugtoDec31	male	Jaber	13	1	3		1 2	TRUE	TRUE	FALSE	FALSE	FALSE	FALSE	FALSE	FALSE	FALSE	FALSE	FALSE	2
3-015-002-004		1										3-015-002	3	15	486.45	103	1	2	4	398.683	6	0	0	2	1	3	Unreg - AugtoDec31	female	Fatema	13	1	4		1	TRUE	FALSE	FALSE	FALSE	FALSE	FALSE	FALSE	FALSE	FALSE	FALSE	FALSE	1
3-009-010-004		1										3-009-010	3	9	629.779	130	2	10	4	775.142	6	0	0	1	2	3	Unreg - AugtoDec31	male	Monjor	12	2	3		1	TRUE	FALSE	FALSE	FALSE	FALSE	FALSE	FALSE	FALSE	FALSE	FALSE	FALSE	2
3-005-010-006		1										3-005-010	3	5	589.001	108	3	10	6		9	1	0	2	3	3	Unreg - AugtoDec31	male	Harij	9	1	3		1 2	TRUE	TRUE	FALSE	FALSE	FALSE	FALSE	FALSE	FALSE	FALSE	FALSE	FALSE	2
3-020-005-005		1	638									3-020-005	3	20	374.235	105	2	5	5		6	0	0	0	2	4	Unreg - AugtoDec31	female	Rukia	12	1	3	2.Discarded sample	1 2	TRUE	TRUE	FALSE	FALSE	FALSE	FALSE	FALSE	FALSE	FALSE	FALSE	FALSE	2
3-011-002-004		1										3-011-002	3	11	952.892	148	3	2	4	589.545	9	1	0	2	3	3	Unreg - AugtoDec31	female	Sufaira	12	1	3		2	FALSE	TRUE	FALSE	FALSE	FALSE	FALSE	FALSE	FALSE	FALSE	FALSE	FALSE	2
3-050-001-003		1										3-050-001	3	50	405	79	1	1	3		6	0	0	2	1	3	Unreg - AugtoDec31	male	Sadek	14	1	3		1 2	TRUE	TRUE	FALSE	FALSE	FALSE	FALSE	FALSE	FALSE	FALSE	FALSE	FALSE	0	10	FALSE	FALSE
3-034-012-004		1										3-034-012	3	34	1300	105	3	12	4		8	0	0	2	3	3	Unreg - AugtoDec31	female	Zahara	9	1	3		1 2	TRUE	TRUE	FALSE	FALSE	FALSE	FALSE	FALSE	FALSE	FALSE	FALSE	FALSE	2
3-027-009-003		1										3-027-009	3	27	726.805	170	2	9	3	375.405	7	0	0	3	2	2	Unreg - AugtoDec31	male	Nurhasan	9	1	3		1	TRUE	FALSE	FALSE	FALSE	FALSE	FALSE	FALSE	FALSE	FALSE	FALSE	FALSE	2
3-054-001-003		1	1100									3-054-001	3	54	547.008	97	1	1	3		3	0	0	0	1	2	Unreg - AugtoDec31	male	Ayas	12	1	3	1. Adequate polio and VPD	1	TRUE	FALSE	FALSE	FALSE	FALSE	FALSE	FALSE	FALSE	FALSE	FALSE	FALSE	2
3-012-001-005		1	1012									3-012-001	3	12	504.353	86	3	1	5		8	0	0	2	3	3	Unreg - AugtoDec31	male	Rahiem	11	1	2	2.Discarded sample	1	TRUE	FALSE	FALSE	FALSE	FALSE	FALSE	FALSE	FALSE	FALSE	FALSE	FALSE	1
3-005-005-006		1										3-005-005	3	5	589.001	108	3	5	6	656.564	9	0	0	1	3	5	Unreg - AugtoDec31	male	Osman	14	1	3		1 2	TRUE	TRUE	FALSE	FALSE	FALSE	FALSE	FALSE	FALSE	FALSE	FALSE	FALSE	0	1	TRUE	FALSE
3-043-013-003		1										3-043-013	3	43	328.625	89	2	13	3	685.327	4	0	0	1	2	1	Unreg - 2016to2017	male	Babu	10	3	4		5	FALSE	FALSE	FALSE	FALSE	TRUE	FALSE	FALSE	FALSE	FALSE	FALSE	FALSE
3-017-005-003		1										3-017-005	3	17	376.115	115	2	5	3		4	0	0	0	2	2	Unreg - AugtoDec31	female	Yeasmin	13	7	3		5	FALSE	FALSE	FALSE	FALSE	TRUE	FALSE	FALSE	FALSE	FALSE	FALSE	FALSE	2
3-034-001-003		1										3-034-001	3	34	1300	105	1	1	3	213.767	4	0	0	1	1	2	Unreg - AugtoDec31	male	Basar	9	1	3		1 2	TRUE	TRUE	FALSE	FALSE	FALSE	FALSE	FALSE	FALSE	FALSE	FALSE	FALSE	0	1 10 11	TRUE	FALSE
3-027-005-005		1										3-027-005	3	27	726.805	170	1	5	5		5	0	0	0	1	4	Unreg - AugtoDec31	male	Azim	10	1	3		1	TRUE	FALSE	FALSE	FALSE	FALSE	FALSE	FALSE	FALSE	FALSE	FALSE	FALSE	2
3-042-009-008		1										3-042-009	3	42	563.044	83	3	9	8	342.663	9	1	0	0	3	5	Unreg - AugtoDec31	female	Sowkotara	11	6	3		6	FALSE	FALSE	FALSE	FALSE	FALSE	TRUE	FALSE	FALSE	FALSE	FALSE	FALSE	2
3-041-012-004		1										3-041-012	3	41	741.521	131	3	12	4	670.575	9	1	0	2	3	3	Unreg - AugtoDec31	male	Ismail	14	1	3		1 2	TRUE	TRUE	FALSE	FALSE	FALSE	FALSE	FALSE	FALSE	FALSE	FALSE	FALSE	1
3-026-008-002		1										3-026-008	3	26	738.812	168	2	8	2		4	0	0	1	2	1	Unreg - 2016to2017	male	Jaber	13	1	1		8	FALSE	FALSE	FALSE	FALSE	FALSE	FALSE	FALSE	TRUE	FALSE	FALSE	FALSE	2
3-042-002-003		1										3-042-002	3	42	563.044	83	1	2	3		4	0	0	1	1	2	Unreg - AugtoDec31	male	Tamjed	7	1	2		1	TRUE	FALSE	FALSE	FALSE	FALSE	FALSE	FALSE	FALSE	FALSE	FALSE	FALSE	2
3-008-004-003		1										3-008-004	3	8	768.987	83	3	4	3	409.692	7	0	0	2	3	2	Unreg - AugtoDec31	male	Amin	12	1	3		2	FALSE	TRUE	FALSE	FALSE	FALSE	FALSE	FALSE	FALSE	FALSE	FALSE	FALSE	1
3-040-010-005		1										3-040-010	3	40	373.774	71	4	10	5	961.364	8	0	0	2	4	2	Unreg - AugtoDec31	male	Solim	10	2	2		2	FALSE	TRUE	FALSE	FALSE	FALSE	FALSE	FALSE	FALSE	FALSE	FALSE	FALSE	2
[truncated: 48 more columns]

## Sheet: Data dictionary
type	name	label::english (en)	label::bangla (bn)	hint::english (en)	hint::bangla (bn)	required	constraint	constraint_message::english (en)	constraint_message::bangla (bn)	relevant	default	appearance	calculation	read only	choice_filter	repeat_count	media::image
deviceid	deviceid	deviceid		deviceid
today	surveyDate	surveydate		surveydate
start	starttime	start		starttime
end	endtime	end		endtime
calculate	rand												once(random())
note	survey_note	Parent / Infant Caregiver Vaccination Questions Rohinyga population, Cox’s Bazar, Bangladesh	শিশুর পিতামাতা / পরিচর্যাকারির টিকাদান সংক্রান্ত প্রশ্নাবলি রোহিঙ্গা জনগোষ্ঠি, কক্সবাজার, বাংলাদেশ
select_one team_number	team_number	Team number:	টিম			yes
select_one enumerator	enumerator_name	Name of Enumerator:	তথ্য সংগ্রহকারীর নাম			yes
text	enumerator_name_other	If other, please specify:	গণনাকারী নাম			yes				${enumerator_name}='99'
date	date	Date of interview:	ইন্টারভিউ/ সাক্ষাতের তারিখ	DD / MM / 2018	দিন / মাস / ২০১৮	yes	. >= today()	Date cannot be before today.	জন্ম তারিখ আজকের আগের কোন দিন নির্বাচন করতে পারবেন না
select_one survey_area	survey_area	Survey area	জরিপ এলাকা	From Selection Token	নির্ধারিত টোকেন হতে	yes
begin group	household_info	Household information	বসতবাড়ির তথ্য	From Selection Token	নির্ধারিত টোকেন হতে							field-list
text	camp	Camp	ক্যাম্প	From Selection Token	নির্ধারিত টোকেন হতে	yes				${survey_area}=3
integer	cluster	Cluster	ক্লাস্টার	From Selection Token	নির্ধারিত টোকেন হতে	yes	.>=1 and .<=106	Cluster number should be between 1 and 106.	ক্লাস্টার সংখ্যা ১-১০৬ এর ভেতর হবে	${survey_area}=3
text	household_number	Household Serial Number	খানার ক্রমিক নং	From Selection Token	নির্ধারিত টোকেন হতে	yes
end group	household_info
begin group	consent_group	Consent	সম্মতি									field-list
select_one consent	consent	Do you have any questions? May I begin?	মিনিট সময় লাগবে। আপনি কি কিছু জানতে চান? আমি কি শুরু করতে পারি?	A household will only be marked absent after at least two re-visits to the household have been made.	কোন খানাতে পর পর দুইবার পরিদর্শনের পরও খানা সদস্য পাওয়া না গেলে বাড়িটি জরীপে অনুপস্থিতি বলে বিবেচিত হবে।	yes
end group	consent_group
note	consent_next	CONSENT REFUSED: Please ensure that Team Leader has explained clearly the objectives of the survey. If the head of household/respondent still refuses, go to end of questionnaire.	নিশ্চিত করুন যে টিম লিডার স্পষ্টভাবে জরিপের উদ্দেশ্য ব্যাখ্যা করেছে। যদি পরিবার / উত্তরদাতা জরীপে অংশগ্রহন বা তথ্য দিতে অস্বীকার করে, প্রশ্নাবলী শেষে যান।							${consent}=2
begin group	q050	q050. Determine which children to interview	q050. সাক্ষাৎকার এর জন্য নির্দিষ্ট শিশু নির্বাচন করুন							selected(${consent}, '1')		field-list
select_one yes_no	q051	q051. Did the SMART team indicate a child 6 to 83 months of age to interview in this household?	q051.স্মার্ট টিম কি এই বাসার ৬-৮৩ মাসের কোন শিশু কে চিহ্নিত করেছে?			yes
select_one yes_no	q052	q052. Did the SMART team indicate a child 7 to 14 years of age to interview in this household?	q052. স্মার্ট টিম কি এই বাসার ৭-১৪ বয়সের কোন শিশু কে চিহ্নিত করেছে?			yes
end group	q050
begin group	q100_group	Vaccination of Child Aged 6 months to 83 months (6 years)	৬ মাস থেকে ৮৩মাস (৬ বছর) বয়সী শিশুর টিকা সংক্রান্ত							selected(${q051}, '1')
begin group	child_info_group_6_83_1	Child Information (6-83 months)	শিশু সংক্রান্ত তথ্য (৬-৮৩ মাস)									field-list
note	q100_group_note1	I would now like to ask you about your child’s vaccination history.	আমি এখন আপনাকে আপনার সন্তানের টিকা প্রাপ্তি সম্পর্কে কিছু জিজ্ঞাসা করতে চাই।
select_one gender	q99	q99. Child gender:	q99. লিঙ্গ	From Selection Token	নির্ধারিত টোকেন হতে	yes
text	child_name_6_83	q100. Child name:	q100. সন্তানের নাম (প্রথম নাম)	From Selection Token	নির্ধারিত টোকেন হতে	yes
integer	q101	q101. Child ID number:	q101. শিশুর নম্বর	From Selection Token	নির্ধারিত টোকেন হতে	yes	.<=999999	Must be 0 to 999999	অবশ্যই (০ হতে ৯৯৯৯৯৯) এর মধ্যে হবে
integer	q102	q102. Child age (months):	q102. শিশুটির বয়স (মাস)	From Selection Token	নির্ধারিত টোকেন হতে	yes	. >= 6 and .<=83	Age in months must be 6 to 83 months	বয়স অবশ্যই ৬ মাস হতে ৮৩ মাস বয়স এর মধ্যে হতে হবে।
select_one yes_no	q103	q103. Is this child present?	q103. আপনার শিশুটি এখানে উপস্থিত?			yes				${q99} = "this will hide question q103"
end group	child_info_group_6_83_1
begin group	child_info_group_6_83_continued	Child Information (6-83 month old)	শিশু সংক্রান্ত তথ্য (৬-৮৩ মাস)
select_one relation_to_child	q104	q104. What is your relationship with this child ${child_name_6_83}?	q104. নির্বাচিত শিশুর সঙ্গে আপনার সম্পর্ক কি? ${child_name_6_83}	The respondent may consult with his/her spouse, children, neighbors, etc.	উত্তরদাতআ তার স্বামী/ স্ত্রী, শিশু, প্রতিবেশী, ইত্যাদির সঙ্গে পরামর্শ করতে পারবেন
select_one q105_choices	q105	q105. When did this child ${child_name_6_83} arrive in Bangladesh?	q105. এই শিশুটি( ${child_name_6_83} ) বাংলাদেশ এ কবে এসেছে?	Use event calendar to determine when this child arrived in Bangladesh.	প্রয়োজনে ঘটনাপঞ্জী ব্যবহার করে শিশুটির বাংলাদেশ এ আগমনের তারিখ নির্ধারণ করুন।
end group	child_info_group_2
select_multiple decision_maker_vax	q107	q107. Who takes the decision to vaccinate or not vaccinate this child ${child_name_6_83}?	q107. আপনার শিশুর টিকা দেয়া / না দেয়া সিদ্ধান্ত কে নেয়? ${child_name_6_83}?	Do not read choices. Mark all that are mentioned.	পছন্দগুলো বলবনে না। যাদের নাম বলা হয় সবগুলো লিপিবদ্ধ করুন ন।
begin group	child_vax_history_6_83	Child's Vaccination History (6-83 month old)	আমি এখন আপনাকে আপনার সন্তানের টিকা প্রাপ্তি সম্পর্কে কিছু জিজ্ঞাসা করতে চাই।									organized
note	child_vax_history_6_83_note	If card is available, use date on vaccination card to answer questions. If no date is written on the card(s) or if card is missing, ask corresponding questions. Confirm it's the correct child. ${child_name_6_83} Place the vaccination cards in this order (newest to oldest): 1. Diphtheria card 2. Measles card 3. Cholera card 4. Border card 5. Bangladesh card 6. Myanmar card For these questions, it …	যদি কার্ড পাওয়া যায় তবে প্রশ্নগুলির উত্তর দেওয়ার জন্য টিকা কার্ডের তারিখ ব্যবহার করুন। যদি কোনও কার্ডে তারিখ লেখা না থাকে বা যদি কার্ড হারিয়ে যায়, তাহলে সংশ্লিষ্ট প্রশ্নগুলি জিজ্ঞাসা করুন। নিশ্চিত করুন যে আপনি সঠিক বাচ্চার বিষয়ে প্রশ্ন করছেনঃ ${child_name_6_83} টিকা কার্ডগুলো নিম্নলিখিত ভাবে সাজা(নতুন হতে পুরাতন) ১। ডিপথেরিয়া কার্ড ২। মিজেলস কার্ড ৩। কলেরা কার্ড ৪। বর্ডার কার্ড ৫। বাংলাদেশি …
begin group	diphtheria_vax_group_6_83	Diphtheria vaccinations	ডিপথেরিয়ার ভ্যাকসিন									organized
note	diphtheria_note_6_83	How many times did this child ${child_name_6_83} take diphtheria vaccine?	এই শিশুটি কতবার ডিপথেরিয়ার টিকা নিয়েছিল? ${child_name_6_83}	This question is asked to guide the next few questions and will not be recorded	পরবর্তী কয়েকটি প্রশ্নের দিক নির্দেশনার এই প্রশ্নটি করা হবে কিন্তু রেকর্ড করা হবে না।
select_one q108_choices	q108	q108. About a month ago, there was a diphtheria vaccination campaign that included one diphtheria injection. Did this child ${child_name_6_83} receive this injection?	q108. প্রায় এক মাস আগে, একটি ডিপথেরিয়া টিকাদান অভিযান হয়েছিল, যেখানে একটি ডিপথেরিয়া ইনজেকশন দেয়া হয়েছিল। আপনার শিশুটি কি সেখানে একটি ডিপথেরিয়া ইনজেকশন দেয়া হয়েছিল? ${child_name_6_83}	This child might have had pain on touch and maybe slight fever, which is normal. You may have received a vaccination card as well. (March 10-29, 2018: Penta only, 3rd round, for children 6 weeks to less than 7 years of age)	টিকাদান পরবর্তী সময়ে, সামান্য ব্যাথা অথবা সামান্য জ্বর হতে পারে, যা স্বাভাবিক। আপনি সেখানে একটি টিকাদান কার্ডও পেতে পারেন (মার্চ, ২০১৮: পেন্টা শুধু ৩য় রাউন্ড- ৬ সপ্তাহ- অনুর্ধ্ব ৭ বছর বয়সী শিশুর জন্য)
select_multiple q109_choices	q109	q109. What are the reasons why the child ${child_name_6_83} did not get vaccinated?	q109. শিশুটির টিকা না পাওয়ার কারণগুলো কি ? ${child_name_6_83}	The respondent should be prompted: ‘Are there any other reasons?’ until they have mentioned all reasons. Do not read choices. Mark all that are mentioned.	নির্দেশাবলী: উত্তরদাতাকে অনুরোধ করা উচিত: 'অন্য কোন কারণ আছে কি না?' পছন্দগুলি পড়বেন না । সেগুলো উল্লেখ করবে সেসব চিহ্নিত করুন।					selected(${q108}, '0')
select_one q110_choices	q110	q110. Who took the child to get vaccinated?	q110. টিকা দিতে কে শিশুকে নিয়ে গিয়েছিল? ${child_name_6_83}	Do not read choices. Mark only one.	পছন্দগুলো পড়িবেন না, শুধুমাত্র একটিতে টিক চিহ্ন দিন।					selected(${q108}, '1') or selected(${q108}, '2')
select_one q108_choices	q111	q111. Before the last campaign, there was another diphtheria vaccination campaign that included one diphtheria injection and oral polio drops. Did this child ${child_name_6_83} receive an injection and oral drops?	q111. গত টিকাদান ক্যাম্পেইনের আগে, আরেকটি ডিপথেরিয়া টিকাদান ক্যাম্পেইন হয়েছিল যার মধ্যে অন্তর্ভুক্ত ছিল শুধু একটি ডিপথেরিয়া ইনজেকশন এবং মুখে খাওয়ার পোলিও ড্রপ। এই শিশুটি কি একটি ইনজেকশন এবং মুখে খাওয়ার পোলিও ড্রপ পেয়েছিল? ${child_name_6_83}	This child might have had pain on touch and maybe slight fever, which is normal. You may have received a vaccination card as well. (January 27–February 10 2018: Penta+OPV 2nd round for 6weeks to less than 7 years of age)	এই শিশুটি স্পর্শে ব্যথা পেয়ে থাকতে পারে এবং হয়ত সামান্য জ্বর হয়ে থাকতে পারে, যা স্বাভাবিক। আপনি একটি টিকা কার্ডও পেয়ে থাকতে পারেন। (২৭ জানুয়ারী-১০ফেব্রুয়ারী ২০১৮: পেন্টা + ওপিভি ২য় রাউন্ড ৬ সপ্তাহ - অনুর্ধ্ব ৭ বছর)
select_one q108_choices	q112	q112. And before that campaign, there was another diphtheria vaccination campaign that included two injections, one in each thigh or arm, and oral polio drops. Did this child ${child_name_6_83} receive the two injections and oral drops?	q112. এবং সেই ক্যাম্পেইনের আগে, আরেকটি ডিপথেরিয়া টিকাদান ক্যাম্পেইন হয়েছিল যার মধ্যে অন্তর্ভুক্ত ছিল দুইটি ইনজেকশন, একটি করে উভয় উরু বা বাহুতে এবং মুখে খাওয়ার পোলিও ড্রপ। এই শিশুটি কি দুইটি ইনজেকশন এবং মুখে খাওয়ার পোলিও ড্রপ পেয়েছিল? ${child_name_6_83}	This child might have had pain on touch and maybe slight fever, which is normal. You may have received a vaccination card as well. (December 12-31 2017: Penta+PCV + OPV 1st round for 6weeks to less than 7 years)	এই শিশুটি স্পর্শে ব্যথা পেয়ে থাকতে পারে এবং হয়ত সামান্য জ্বর হয়ে থাকতে পারে, যা স্বাভাবিক। আপনি একটি টিকা কার্ডও পেয়ে থাকতে পারেন। (১২-৩১ ডিসেম্বর ২০১৭: পেন্টা + পিসিভি+ ওপিভি ১ম রাউন্ড ৬ সপ্তাহ অনুর্ধ্ব ৭ বছর)
end group	diphtheria_vax_group_6_83
begin group	measles_vax_group_6_83	Measles vaccinations	Measles vaccinations									organized
note	measles_note_6_83	How many times did this child ${child_name_6_83} take measles vaccine?	এই শিশুটি কতবার হামের টিকা নিয়েছে? ${child_name_6_83}	This question is asked to guide the next few questions and will not be recorded	এই প্রশ্নটি পরবর্তী কয়েকটি প্রশ্নের দিক নির্দেশনার জন্য বলা হয়েছে এবং এটি রেকর্ড করা হবে না।
select_one q108_choices	q113	q113. Before the diphtheria vaccination campaign, there was a vaccination campaign that included one injection for measles and NO oral drops. Did this child ${child_name_6_83} receive the injection?	q113. ডিপথেরিয়া টিকাদান ক্যাম্পেইনের আগে, আরেকটি টিকাদান ক্যাম্পেইন হয়েছিল যার মধ্যে অন্তর্ভুক্ত ছিল একটি হামের ইনজেকশন এবং এতে মুখে খাওয়ার পোলিও ড্রপ ছিল না। এই শিশুটি কি সেই ইনজেকশন পেয়েছিল? ${child_name_6_83} আপনি একটি টিকা কার্ডও পেয়ে থাকতে পারেন।	You may have received a vaccination card as well. (November 18-December 5 2017: MR 2nd round for 6months to less than 15years)	আপনি সেখানে একটি টিকাদান কার্ডও পেতে পারেন। (১৮ নভেম্বর- ০৫ ডিসেম্বর ২০১৭: এম আর ২য় রাউন্ড ৬ মাস - lঅনুর্ধ্ব ১৫ বছর)
select_one q108_choices	q114	q114. There was another measles vaccination campaign a few weeks after Kurbani Eid that included cutting of the Vitamin A red pill for young children, measles injection and oral polio drops. Did this child ${child_name_6_83} receive the injection and oral drops?	q114. কোরবানী ঈদের কয়েক সপ্তাহ পরে আরেকটি হামের টিকাদান ক্যাম্পেইন আয়োজন করা হয়েছিল যার অন্তর্ভুক্ত ছিল ছোট ছোট শিশুদের জন্য লাল ভিটামিন এ ক্যাপসুল কাটা, হামের ইনজেকশন এবং মুখে খাওয়ার পোলিও ড্রপ। এই শিশুটি কি সেই ইনজেকশন এবং মুখে খাওয়ার পোলিও ড্রপ পেয়েছিল? ${child_name_6_83}	You may have received a vaccination card as well. (16 Sep – 03 Oct 2017: OPV only for children 0 months to less than 6 months, MR + OPV + VitA 1st round for children 6 months to 4 years, MR only for children 5 to 14 years)	আপনি সেখানে একটি টিকাদান কার্ডও পেতে পারেন । (১৬ সেপ্টেম্বর থেকে ০৩ অক্টোবর, ২০১৭: ওপিভি-০ থেকে অনুর্ধ্ব ৬ মাস ভিটামির এ+ এম আর + ওপিভি- ৬ মাস- অনুর্ধ্ব ৫ বছর বয়সী শিশুর জন্য এম আর ১ম রাউন্ড ৫ বছর -অনুর্ধ্ব ১৫ বছর বয়সী শিশুর জন্য)
end group	measles_vax_group_6_83
begin group	cholera_vax_group_6_83	Cholera vaccines	কলেরা ভ্যাকসিন									organized
note	cholera_note_6_83	How many times did this child ${child_name_6_83} take oral cholera vaccine from a small bottle?	এই শিশুটি কতবার একটি ছোট বোতল থেকে মৌখিক টিকা নিয়েছে? ${child_name_6_83}	This question is asked to guide the next few questions and will not be recorded	এই প্রশ্নটি পরবর্তী কয়েকটি প্রশ্নের দিক নির্দেশনার জন্য বলা হয়েছে এবং এটি রেকর্ড করা হবে না।
select_one ynrdk	q115	q115. After the Vitamin A / measles campaign, there was a vaccination campaign that included oral cholera vaccine in a small bottle for both adults and children. Did this child ${child_name_6_83} receive the oral vaccine? You may have received soap as well.	q115. ভিটামিন এ /হামের টিকাদান ক্যাম্পেইনের পরে, আরেকটি টিকাদান ক্যাম্পেইন হয়েছিল যার মধ্যে অন্তর্ভুক্ত ছিল একটি ছোট বোতল যা ছিল বয়স্ক ও শিশুদের উভয়ের জন্য (১বছর এবং তারও বেশি)। এই শিশুটিকে কি মৌখিক টিকা দেওয়া হয়েছিল? আপনি একটি সাবান ও পেয়ে থাকতে পারেন। ${child_name_6_83}	(October 10-18 2017: OCV 1st round for chidlren age 1 year and up)	(১০-১৮ অক্টোবর ২০১৭: ওসিভি প্রথম রাউন্ড) > ১ বছর)
select_one ynrdk	q116	q116. After the oral cholera vaccine campaign that included soap, there was another vaccination campaign that included oral cholera vaccine in a small bottle but only for children older than 1 but less than 5 years old. Did this child ${child_name_6_83} receive the oral vaccine?	q116. মৌখিক টিকাদান ক্যাম্পেইন পরে যেখানে সাবান অন্তর্ভুক্ত ছিল, সেখানে আরেকটি টিকাদান ক্যাম্পেইন হয়েছিল যার অন্তর্ভুক্ত ছিল একটি ছোট বোতলে মৌখিক টিকা কিন্তু শুধুমাত্র ১ বছর বয়সী - ৫ বছরের কম বয়সী শিশুদের জন্য। এই শিশুটিকে কি মৌখিক টিকা দেওয়া হয়েছিল? ${child_name_6_83}	(04-09 Nov 2017: OCV + OPV 2nd round for 1year to less than 5years; OPV only for less than 1year)	(০৪-০৯ নভেম্বর ২০১৭ ওসিভি + ওপিভি ২য় রাউন্ড - অনুর্ধ্ব ১ বছর – ৫বছর; ওপিভি শুধুমাত্র -অনুর্ধ্ব ১ বছর)
end group	cholera_vax_group_6_83
select_one ynrdk	born_in_bangladesh_6_83_yn	Was this child born in Bangladesh?	এই শিশুটি কি বাংলাদেশে জন্মগ্রহণ করেছিল?
select_one q108_choices	q117	q117. When you and your family entered Bangladesh, did this child ${child_name_6_83} take any vaccination at the border, either injections or oral polio drops?	q117. যখন আপনি এবং আপনার পরিবার বাংলাদেশে ঢুকলেন, তখন এই শিশুটিকে কি সীমান্তে কোনও টিকা - ইনজেকশন বা মৌখিক পোলিও ড্রপ দেওয়া হয়েছিল? ${child_name_6_83}							${born_in_bangladesh_6_83_yn} != '1'
select_multiple q118_choices	q118	q118. Are there any additional vaccination cards or medical records related to this child ${child_name_6_83} that you can share with me?	q118. আপনি কি এই শিশুর সাথে সম্পর্কিত কোনও অতিরিক্ত টিকাদান কার্ড বা মেডিকেল রেকর্ড দেখাতে পারেন? ${child_name_6_83}	Select all that apply. Ask mother for additional vaccination cards. Review all cards (campaign, border entry, routine, diphtheria referral, and Myanmar cards. Document ALL the vaccines this child has ever received and documented on the cards with vaccine given with date given.	প্রযোজ্য উত্তর/ উত্তরসমুহের সবকয়টি নির্বাচিত করুন। অতিরিক্ত টিকা কার্ড আছে কিনা তা মা কে জিজ্ঞেস করুন। সব কয়টি কার্ড ঠিকমত দেখুন(টিকাদান ক্যাম্পেইনের কার্ড, রুটিন টিকার কার্ড, ডিপথেরিয়া রেফারেল কার্ড, মায়ানমার এর কার্ড)। বাচ্চাটি যতগুলো টিকা পেয়েছে এবং কার্ড এ যে সব টিকার নাম লেখা আছে তার সবকটি টিকার নাম ও টিকা গ্রহনের তারিখসহ তথ্যসমুহ লিপিবদ্ধ করুন।
select_one ynrdk	q119	q119. When this child ${child_name_6_83} lived in Myanmar, did this child ${child_name_6_83} ever take oral polio drops? Polio is a vaccine given by dropping liquid into a child’s mouth. Oral polio drops are different from Vitamin A drops, which usually are red or blue pills.	q119. যখন এই শিশুটি মায়ানমারে বসবাস করত, তখন এই শিশুটি কি কখনো পোলিও টিকা বা মৌখিক পোলিও ড্রপ গ্রহন করেছে? ${child_name_6_83} পোলিও একটি তরল টিকা যা শিশুর মুখের মধ্যে ড্রপ দ্বারা দেওয়া হয়।							${born_in_bangladesh_6_83_yn} != '1'
select_one ynrdk	q120	q120. When this child lived in Myanmar, did this child ${child_name_6_83} ever take any vaccination through injection?	q120. যখন এই শিশু মায়ানমারে বসবাস করত, তখন কি এই শিশুটি ইনজেকশন এর মাধ্যমে কোনো টিকা নিয়েছে ? ${child_name_6_83}							${born_in_bangladesh_6_83_yn} != '1'
end group	child_vax_history
begin group	child_illnesses_group_6_83	Child illnesses (60-83 month old)	শিশুটির রোগসমূহ (৬-৮৩ মাস বয়সী)							${q102} >= 60 and ${q102} <= 83		organized
select_one ynrdk	q122_60_83_months	q122. In the past two weeks, has this child ${child_name_6_83} had a fever without rash?	q122. Iবিগত ২ সপ্তাহে কি শিশুর র‌্যাশ ছাড়া জ্বর হয়েছিলো ? ${child_name_6_83}
select_one q123_choices	q123_60_83_months	q123. After arrival in Bangladesh, has this child ${child_name_6_83} had measles?	q123. বাংলাদেশে আগমনের পর, শিশুর কি কখনো হাম হয়েছিলো ? ${child_name_6_83}
select_one q123_choices	q124_60_83_months	q124. After arrival in Bangladesh, has this child ${child_name_6_83} had diphtheria?	q124. বাংলাদেশে আগমনের পর, শিশুর কি কখনো ডিপথেরিয়া হয়েছিলো ? ${child_name_6_83}
end group	child_illnesses_group_6_83
select_one q121_choices	q121	q121. Check the child’s upper right and left arms. (Do not ask the caregiver this question.) Does the child ${child_name_6_83} have a BCG scar?	q121.এই শিশুটির কি বিসিজি স্কার আছে? ${child_name_6_83} শিশুর ডান এবং বাম বাহুর উপরে পরীক্ষা করুন। (পরিচর্যাকারিকে জিজ্ঞাসা করবেন না।)
note	q100_group_concludes	This concludes the questions about the 6 to 83 month old child ${child_name_6_83}	৬-৮৩ মাসের শিশু সংক্রান্ত প্রশ্ন এখানে সমাপ্ত ${child_name_6_83} ।
end group	q100
begin group	q200_group	Vaccination of Child Aged 7 to 14 years	শিশুকে টিকাদান ৭-১৫ বছর বয়স পর্যন্ত							selected(${q052}, '1')
begin group	child_info_group_7_14_1	Child Information (7-14 year old)	শিশুকে টিকাদান ৭-১৫ বছর বয়স পর্যন্ত									field-list
note	q200_group_note1	Vaccination of Child Aged 7 years to 14 years. I would now like to ask you about your child’s vaccination history.	শিশুকে টিকাদান ৭-১৫ বছর বয়স পর্যন্ত . আমি এখন আপনার সন্তানের টিকা সম্পর্কে আপনাকে জিজ্ঞাসা কিছু করতে চাই।
select_one gender	q199	q199. Child gender:	q99. লিঙ্গ :	From Selection Token	নির্ধারিত টোকেন হতে	yes
text	child_name_7_14	q200. Child name:	q200. সন্তানের নাম (প্রথম নাম) :	From Selection Token	নির্ধারিত টোকেন হতে	yes
integer	q201	q201. Child ID number:	q201. শিশুর নম্বর	From Selection Token	নির্ধারিত টোকেন হতে	yes		Must be 0 to 999999	অবশ্যই (০ হতে ৯৯৯৯৯৯) এর মধ্যে হবে
integer	q202	q202. Child age (years):	q202. বয়স-বছর:	From Selection Token	নির্ধারিত টোকেন হতে	yes	. >=7 and .<=14	Age in years must be 7-14 years	বয়স বছর 7-14 বছর হতে হবে.
end group	child_info_group_7_14_1
begin group	child_info_group_7_14_continued	Child information (7-14 year old)	শিশুকে টিকাদান ৭-১৫ বছর বয়স পর্যন্ত
select_one yes_no	q203	q203. Is this child present?	q203. আপনার শিশুটি এখানে উপস্থিত ?			yes				${q199} = "this will hide q203"
select_one relation_to_child	q204	q204. What is your relationship with this 7 to 14 year old child ${child_name_7_14}?	q204 নির্বাচিত শিশুর সঙ্গে আপনার সম্পর্ক কি?${child_name_7_14}	The respondent may consult with his/her spouse, children, neighbors, etc.	উত্তরদাতআ তার স্বামী/ স্ত্রী, শিশু, প্রতিবেশী, ইত্যাদির সঙ্গে পরামর্শ করতে পারবেন
select_one q105_choices	q205	q205. When did this child ${child_name_7_14} arrive in Bangladesh?	q205. এই শিশুটি বাংলাদেশ এ কবে এসেছে? ${child_name_7_14}	Use event calendar to determine when this child arrived in Bangladesh.	প্রয়োজনে ঘটনাপঞ্জী ব্যবহার করে শিশুটির বাংলাদেশ এ আগমনের তারিখ নির্ধারণ করুন।
end group	child_info_group_7_14_continued
note	q200_note	I would now like to ask you about your 7 to 14 year old child ${child_name_7_14} 's vaccination history.	আমি এখন আপনার সন্তানের টিকা সম্পর্কে আপনাকে জিজ্ঞাসা কিছু করতে চাই। ${child_name_7_14}
select_multiple decision_maker_vax	q207	q207. Who takes the decision to vaccinate or not vaccinate this child ${child_name_7_14}?	q207. টিকা দিব কি দিবনা এই দেওয়ার সিদ্ধান্ত নেয় কে? ${child_name_7_14}	Do not read choices. Mark all that are mentioned.	পছন্দগুলো বলবেন না। যেগুলো উল্লেখ করবে সেসব চিহ্নিত করুন।
begin group	child_vax_history_7_14	Child's Vaccination History (7-14 year old)	Child's Vaccination History (7-14 year old)									organized
note	child_vax_history_7_14_note	If card is available, use date on vaccination card to answer questions. If no date is written on the card(s) or if card is missing, ask corresponding questions. Confirm it's the correct child: ${child_name_7_14} Place the vaccination cards in this order (newest to oldest): 1. Diphtheria card 2. Measles card 3. Cholera card 4. Border card 5. Bangladesh card 6. Myanmar card For these questions, it …	যদি কার্ড পাওয়া যায় তবে প্রশ্নগুলির উত্তর দেওয়ার জন্য টিকা কার্ডের তারিখ ব্যবহার করুন। যদি কোনও কার্ডে তারিখ লেখা না থাকে বা যদি কার্ড হারিয়ে যায়, তাহলে সংশ্লিষ্ট প্রশ্নগুলি জিজ্ঞাসা করুন। নিশ্চিত করুন যে আপনি সঠিক বাচ্চার বিষয়ে প্রশ্ন করছেনঃ ${child_name_7_14} টিকা কার্ডগুলো নিম্নলিখিত ভাবে সাজা(নতুন হতে পুরাতন) ১। ডিপথেরিয়া কার্ড ২। মিজেলস কার্ড ৩। কলেরা কার্ড ৪। বর্ডার কার্ড ৫। বাংলাদেশি …
begin group	diphtheria_vax_group_7_14	Diphtheria vaccinations	ডিপথেরিয়ার ভ্যাকসিন									organized
note	diphtheria_note_7_14	How many times did this child take diphtheria vaccine?	এই শিশুটি কতবার ডিপথেরিয়ার টিকা নিয়েছিল?	This question is asked to guide the next few questions and will not be recorded	পরবর্তী কয়েকটি প্রশ্নের দিক নির্দেশনার এই প্রশ্নটি করা হবে কিন্তু রেকর্ড করা হবে না।
select_one q108_choices	q208	q208. About a month ago, there was a diphtheria vaccination campaign that included one diphtheria injection. Did this child ${child_name_7_14} receive this injection?	q208. প্রায় এক মাস আগে, একটি ডিপথেরিয়া টিকাদান অভিযান হয়েছিল, যেখানে একটি ডিপথেরিয়া ইনজেকশন দেয়া হয়েছিল। আপনার শিশুটি কি সেখানে একটি ডিপথেরিয়া ইনজেকশন দেয়া হয়েছিল? ${child_name_7_14}	This child might have had pain on touch and maybe a slight fever, which is normal. You may have received a vaccination card as well. (March 10-29 2018: Td, 3rd round for children 7 years to less than 15 years)	টিকাদান পরবর্তী সময়ে, সামান্য ব্যাথা অথবা সামান্য জ্বর হতে পারে, যা স্বাভাবিক। আপনি সেখানে একটি টিকাদান কার্ডও পেতে পারেন (মার্চ, ২০১৮: টিটেনাস-ডিপথেরিয়া ২য় রাউন্ড- ৭-১৫ বছর বয়সী শিশুর জন্য)
select_multiple q109_choices	q209	q209. What are the reasons why the child did not get vaccinated?	q209. শিশুটির টিকা না পাওয়ার কারণগুলো কি ? ${child_name_7_14}	The respondent should be prompted: ‘Are there any other reasons?’ until they have mentioned all reasons. Do not read choices. Mark all that are mentioned.	নির্দেশাবলী: উত্তরদাতাকে অনুরোধ করা উচিত: 'অন্য কোন কারণ আছে কি না?' পছন্দগুলি পড়বেন না । সেগুলো উল্লেখ করবে সেসব চিহ্নিত করুন।					selected(${q208}, '0')
select_one q110_choices	q210	q210. Who took the child to get vaccinated?	q210. টিকা দিতে কে শিশুকে নিয়ে গিয়েছিল? ${child_name_7_14}	Do not read choices. Mark only one.	পছন্দগুলো পড়িবেন না, শুধুমাত্র একটিতে টিক চিহ্ন দিন।					selected(${q208}, '1') or selected(${q208}, '2')
select_one q108_choices	q211	q211. Before the last campaign, there was a diphtheria vaccination campaign that included one diphtheria injection for older children. Did this child ${child_name_7_14} receive the injection?	q211. গত টিকাদান ক্যাম্পেইনের আগে, আরেকটি ডিপথেরিয়া টিকাদান ক্যাম্পেইন হয়েছিল বড় শিশুদের জন্য যার মধ্যে অন্তর্ভুক্ত ছিল শুধু একটি ডিপথেরিয়া ইনজেকশন । এই শিশুটি কি সেই ইনজেকশন পেয়েছিল? ${child_name_7_14}	This child might have had pain on touch and maybe slight fever, which is normal. You may have received a vaccination card as well. (January 27–February 10 2018: Td 2nd round for 7-14 year olds)	টিকাদান পরবর্তী সময়ে, সামান্য ব্যাথা অথবা সামান্য জ্বর হতে পারে, যা স্বাভাবিক। আপনি সেখানে একটি টিকাদান কার্ডও পেতে পারেন (২৭ জানুয়ারী থেকে ১০ ফেব্রুয়ারী, ২০১৮: ডিপথেরিয়া-টিটেনাস ২য় রাউন্ড- ৭ - ১৫ বছর বয়সী শিশুর জন্য)
select_one q108_choices	q212	q212. And before that campaign, there was another diphtheria vaccination campaign that included one diphtheria injection for older children. Did this child receive the injection?	q212. এবং সেই ক্যাম্পেইনের আগে, আরেকটি ডিপথেরিয়া টিকাদান ক্যাম্পেইন হয়েছিল যার মধ্যে অন্তর্ভুক্ত ছিল বড় শিশুদের জন্য একটি ডিপথেরিয়ার ইনজেকশন। এই শিশুটি কি সেই ইনজেকশন পেয়েছিল? ${child_name_7_14}	This child might have had pain on touch and maybe slight fever, which is normal. You may have received a vaccination card as well. (December 12-31 2017: Td 1st round for 7-14 year olds)	এই শিশুটি স্পর্শে ব্যথা পেয়ে থাকতে পারে এবং হয়ত সামান্য জ্বর হয়ে থাকতে পারে, যা স্বাভাবিক।আপনি সেখানে একটি টিকাদান কার্ডও পেতে পারেন । (২৭ জানুয়ারী-১০ফেব্রুয়ারী ২০১৮ টিডি ২য় রাউন্ড ৭ অনুর্ধ্ব ১৫ বছর)
end group	diphtheria_vax_group_7_14
begin group	measles_vax_group_7_14	Measles vaccinations	Measles vaccinations									organized
note	measles_note_7_14	How many times did this child take measles vaccine?	এই শিশুটি কতবার হামের টিকা নিয়েছে? ${child_name_7_14}	This question is asked to guide the next few questions and will not be recorded	এই প্রশ্নটি পরবর্তী কয়েকটি প্রশ্নের দিক নির্দেশনার জন্য বলা হয়েছে এবং এটি রেকর্ড করা হবে না।
select_one q108_choices	q213	q213. Before the diphtheria vaccination campaign, there was a vaccination campaign that included one injection for measles and NO oral drops. Did this child receive the injection?	q213. ডিপথেরিয়া টিকাদান ক্যাম্পেইনের আগে, আরেকটি টিকাদান ক্যাম্পেইন হয়েছিল যার মধ্যে অন্তর্ভুক্ত ছিল একটি হামের ইনজেকশন এবং এতে মুখে খাওয়ার পোলিও ড্রপ ছিল না। এই শিশুটি কি সেই ইনজেকশন পেয়েছিল? ${child_name_7_14}	You may have received a vaccination card as well. (November 18–December 5 2017: MR 2nd round for 6 months - 14 years)	আপনি সেখানে একটি টিকাদান কার্ডও পেতে পারেন। (১৮ নভেম্বর- ০৫ ডিসেম্বর ২০১৭: এম আর ২য় রাউন্ড ৬ মাস - অনুর্ধ্ব ১৫ বছর)
select_one q108_choices	q214	q214. There was another measles vaccination campaign a few weeks after Kurbani Eid that included cutting of the Vitamin A red pill and oral polio drops for young children and one measles injection for older children. Did this child receive the measles injection?	q214. কোরবানী ঈদের কয়েক সপ্তাহ পরে আরেকটি হামের টিকাদান ক্যাম্পেইন আয়োজন করা হয়েছিল যার অন্তর্ভুক্ত ছিল ছোট ছোট শিশুদের জন্য লাল ভিটামিন এ ক্যাপসুল এবং মুখে খাওয়ার পোলিও ড্রপ এবং বড় ও বাচ্চাদের জন্য হামের ইনজেকশন । এই শিশুটি কি সেই হামের ইনজেকশন পেয়েছিল? ${child_name_7_14}	You may have received a vaccination card as well. (September 16–October 3 2017: OPV only for children 0 months to less than 6 months, MR + OPV + VitA 1st round for children 6 months to 4 years, MR only for children 5 to 14 years)	আপনি সেখানে একটি টিকাদান কার্ডও পেতে পারেন (১৬ সেপ্টেম্বর থেকে ০৩ অক্টোবর, ২০১৭: ওপিভি-০ থেকে অনুর্ধ্ব ৬ মাস ভিটামির এ+ এম আর + ওপিভি- ৬ মাস- অনুর্ধ্ব ৫ বছর বয়সী শিশুর জন্য এম আর ১ম রাউন্ড ৫ বছর -অনুর্ধ্ব ১৫ বছর বয়সী শিশুর জন্য)
end group	measles_vax_group_7_14
begin group	cholera_vax_group_7_14	Cholera vaccines	কলেরা ভ্যাকসিন									organized
select_one ynrdk	q215	q215. After the Vitamin A / measles campaign, there was a vaccination campaign that included oral cholera vaccine in a small bottle for both adults and children (from 1 year and above). Did this child receive the oral vaccine? You may have received soap as well.	q215.ভিটামিন এ /হামের টিকাদান ক্যাম্পেইনের পরে, আরেকটি টিকাদান ক্যাম্পেইন হয়েছিল যার মধ্যে অন্তর্ভুক্ত ছিল একটি ছোট বোতল যা ছিল বয়স্ক ও শিশুদের উভয়ের জন্য (১বছর এবং তারও বেশি)। এই শিশুটিকে কি মৌখিক টিকা দেওয়া হয়েছিল? ${child_name_7_14} আপনি একটি সাবান ও পেয়ে থাকতে পারেন।	(October 10-18 2017: OCV, 1st round for ≥1year)	(১০-১৮ অক্টোবর ২০১৭: ওসিভি প্রথম রাউন্ড) > ১ বছর)
end group	cholera_vax_group_7_14
select_one ynrdk	born_in_bangladesh_7_14_yn	Was this child born in Bangladesh?	এই শিশুটি কি বাংলাদেশে জন্মগ্রহণ করেছিল?
select_one q108_choices	q216	q216. When you and your family entered Bangladesh, did this child ${child_name_7_14} take any vaccination at the border, either injections or oral polio drops?	q216. যখন আপনি এবং আপনার পরিবার বাংলাদেশে ঢুকলেন, তখন এই শিশুটিকে কি সীমান্তে কোনও টিকা - ইনজেকশন বা মৌখিক পোলিও ড্রপ দেওয়া হয়েছিল? ${child_name_7_14}							${born_in_bangladesh_7_14_yn} != '1'
select_multiple q118_choices	q217	q217. Are there any additional vaccination cards or medical records related to this child ${child_name_7_14} that you can share with me?	q217. আপনি কি এই শিশুর সাথে সম্পর্কিত কোনও অতিরিক্ত টিকাদান কার্ড বা মেডিকেল রেকর্ড দেখাতে পারেন? ${child_name_7_14}	Select all that apply. Ask mother for additional vaccination cards. Review all cards (campaign, border entry, routine, diphtheria referral, and Myanmar cards. Document ALL the vaccines this child has ever received and documented on the cards with vaccine given with date given.	প্রযোজ্য উত্তর/ উত্তরসমুহের সবকয়টি নির্বাচিত করুন। অতিরিক্ত টিকা কার্ড আছে কিনা তা মা কে জিজ্ঞেস করুন। সব কয়টি কার্ড ঠিকমত দেখুন(টিকাদান ক্যাম্পেইনের কার্ড, রুটিন টিকার কার্ড, ডিপথেরিয়া রেফারেল কার্ড, মায়ানমার এর কার্ড)। বাচ্চাটি যতগুলো টিকা পেয়েছে এবং কার্ড এ যে সব টিকার নাম লেখা আছে তার সবকটি টিকার নাম ও টিকা গ্রহনের তারিখসহ তথ্যসমুহ লিপিবদ্ধ করুন।
select_one ynrdk	q218	q218. When this child ${child_name_7_14} lived in Myanmar, did this child ${child_name_7_14} ever take polio vaccine or oral polio drops. Polio is a vaccine given by dropping liquid into a child’s mouth. Oral polio drops are different from Vitamin A drops, which usually are red or blue pills.	q218. যখন এই শিশুটি মায়ানমারে বসবাস করত, তখন এই শিশুটি কি কখনো পোলিও টিকা বা মৌখিক পোলিও ড্রপ গ্রহন করেছে? ${child_name_7_14} পোলিও একটি তরল টিকা যা শিশুর মুখের মধ্যে ড্রপ দ্বারা দেওয়া হয়।							${born_in_bangladesh_7_14_yn} != '1'
select_one ynrdk	q219	q219. When this child ${child_name_7_14} lived in Myanmar, did this child ${child_name_7_14} ever take any vaccination through injection?	q219. যখন এই শিশু মায়ানমারে বসবাস করত, তখন কি এই শিশুটি ইনজেকশন এর মাধ্যমে কোনো টিকা নিয়েছে ? ${child_name_7_14}							${born_in_bangladesh_7_14_yn} != '1'
begin group	chil_illnesses_group_7_14	Child illnesses (7-14 year old)	শিশুটির রোগসমূহ (7-14 year old)									organized
select_one ynrdk	q221	q221. In the past two weeks, has this child ${child_name_7_14} had a fever without rash?	q221. বিগত ২ সপ্তাহে কি শিশুর র‌্যাশ ছাড়া জ্বর হয়েছিলো ? ${child_name_7_14}
select_one q123_choices	q222	q222. After arrival in Bangladesh, has this child ${child_name_7_14} had measles?	q222. বাংলাদেশে আগমনের পর, শিশুর কি কখনো হাম হয়েছিলো ? ${child_name_7_14}
select_one q123_choices	q223	q223. After arrival in Bangladesh, has this child ${child_name_7_14} had diphtheria?	q223. বাংলাদেশে আগমনের পর, শিশুর কি কখনো ডিপথেরিয়া হয়েছিলো ? ${child_name_7_14}
end group	chil_illnesses_group_7_14
select_one q121_choices	q220	q220. Check the child’s upper right and left arms. (Do not ask the caregiver this question.) Does the child ${child_name_7_14} have a BCG scar?	q220.এই শিশুটির কি বিসিজি স্কার আছে? ${child_name_7_14} শিশুর ডান এবং বাম বাহুর উপরে পরীক্ষা করুন। (পরিচর্যাকারিকে জিজ্ঞাসা করবেন না।)
end group	child_vax_history_7_14
note	q200_group_concludes	This concludes the questions about the 7 to 14 year old child ${child_name_7_14}	৭-১৪ শিশু সংক্রান্ত প্রশ্ন এখানে সমাপ্ত ${child_name_7_14}
end group	q200_group
select_one yes_no	questionnaire_status_6_83_yn	Did you complete the vaccines questionnaire for this child ${child_name_6_83} during this visit?	আপনি কি এই ভিসিট এ বয়সী শিশুর টিকা সংক্রান্ত প্রশ্নাবলী কি সম্পূর্ণভাবে জিজ্ঞেস করেছেন? ${child_name_6_83}			yes				selected(${q051}, '1')
select_one yes_no	dried_blood_spot_6_83_yn	Were you able to collect the Dried Blood Spot (DBS) from the 6-83 month old child ${child_name_6_83} during this visit?	দয়া করে শিশুটির জন্য ডিবিএস নমুনা ফর্ম সংগ্রহ করে ৪(চার) ডিজিটের বারকোড নম্বর টি হাতে লিখুন। ${child_name_6_83}			yes				selected(${q051}, '1')
integer	barcode_enter_manually_6_83	Please enter the 4-digit barcode number of the DBS specimen for the 6-83 month old child ${child_name_6_83} :	দয়া করে শিশুটির জন্য ডিবিএস নমুনা ফর্ম সংগ্রহ করে ৪(চার) ডিজিটের বারকোড নম্বর টি হাতে লিখুন। ${child_name_6_83}				. <=1700	Number must be 1700 or less	সংখ্যাটি অবশ্যই ১৭০০ অথবা এর কম হবে	selected(${dried_blood_spot_6_83_yn}, '1')
select_one yes_no	questionnaire_status_7_14_yn	Did you complete the vaccines questionnaire for this 7-14 year old child ${child_name_7_14} during this visit?	আপনি এই ভিসিটে কি ৭-১৪ বছর বয়সী বাচ্চার ড্রাইড ব্লাড স্পট( ডিবিএস) সংগ্রহ করতে পেরেছিলেন ? ${child_name_7_14}			yes				selected(${q052}, '1')
select_one yes_no	dried_blood_spot_7_14_yn	Were you able to collect the Dried Blood Spot (DBS) from the 7-14 year old child during this visit? ${child_name_7_14}	আপনি কি এই ভিসিট এ বয়সী শিশুর(শিশুর নাম ৭-১৪ বছর) ডি বি এস নমুনা সংগ্রহ ও বারকোড স্ক্যান করতে পেরেছেন? ${child_name_7_14}			yes				selected(${q052}, '1')
integer	barcode_enter_manually_7_14	Please enter the 4 digit barcode number of the DBS specimen for the 7-14 year old child ${child_name_7_14} :	দয়া করে শিশুটির জন্য ডিবিএস নমুনা ফর্ম সংগ্রহ করে ৪(চার) ডিজিটের বারকোড নম্বর টি হাতে লিখুন। ${child_name_7_14}				. <=1700	Number must be 1700 or less	সংখ্যাটি অবশ্যই ১৭০০ অথবা এর কম হবে	selected(${dried_blood_spot_7_14_yn}, '1')
text	comments	For Interviewer: do you have any comments?	আপনার কোন মন্তব্য আছে?
geopoint	gps_coordinates	GPS Coordinates	জিপিএস স্থানাঙ্ক	Push the 'Record Location' button when the accuracy of the GPS measure is less than 25 m. Attempt to two tablet sleep cycles, if unable to collect GPS coordinates, end survey and move to next house.	সঠিক পরিমাপের জন্য জিপিএস 25 মিটারের কম হয় তখন ' 'Record Location' ' বোতাম টিপুন। কমপক্ষে ২ বার চেষ্টা করুন। যদি ২ বার চেষ্টা করে জিপিএস নিতে না পারেন তাহলে সাক্ষাৎকার শেষ করে পরবর্তী বাড়িতে যান।
